# Supplementary material for: “Dysfunctions” induced by Roux-en-Y gastric bypass surgery are concomitant with metabolic improvement independent of weight loss
Source: Cell Discov. 2020 Jan 28;6:4. doi: 10.1038/s41421-019-0138-2 (PMC6985254; doi:10.1038/s41421-019-0138-2)
Supplement: Supplementary file 2 — Supplementary Table S1 [file 41421_2019_138_MOESM2_ESM.xlsx]

## Sheet: Table S1
Table S1. Differentially expressed genes with functional patterns
Symbols	GK-S-30 vs GK-Sham-PF	Wistar vs GK-Sham-PF	Wistar vs GK-S-30	Transition group
ACLY	0.0641214	0.00576356	0.395568	Positive
AMY1A	0.0155233	0.000289301	0.0891838	Positive
CEBPB	0.0159277	0.023773	0.973022	Positive
DDC	0.0457609	0.0219679	0.911501	Positive
EPHB1	0.0267923	0.218732	0.452187	Positive
GOT1	0.00308127	0.0148223	0.660301	Positive
HOXA2	0.248587	0.0171308	0.292039	Positive
IAPP	0.0374311	0.00179883	0.240706	Positive
IL6	0.0116167	0.0675098	0.597509	Positive
MARC2	0.0276896	0.0287815	0.999742	Positive
MDH1	0.0107246	0.14509	0.32998	Positive
ME1	0.00174012	0.00560872	0.784249	Positive
MT1A	0.000400322	0.0367241	0.0554428	Positive
MUC2	0.0376404	0.107243	0.820253	Positive
OPRD1	0.0119797	0.0561078	0.671347	Positive
PCCB	0.0435531	0.0421605	0.999814	Positive
SLC9A2	0.0131043	0.0427893	0.789727	Positive
EEF1A2	0.0599839	0.00432863	0.336591	Positive
TK1	0.0443367	0.0259008	0.951207	Positive
CLU	0.165647	0.0496251	0.759106	Positive
KLRA22	0.0457934	0.0236808	0.927689	Positive
PLP1	0.00218234	0.0734285	0.158516	Positive
GCG	0.0115683	0.166679	0.31039	Positive
HSPA1L	0.0183738	0.0764506	0.706748	Positive
RT1-DB2	0.00385151	5.56549e-05	0.0513253	Positive
ACAT1	0.111171	0.0101928	0.39361	Positive
AMPD1	0.0108352	0.0708975	0.557802	Positive
FCER1A	0.0363386	0.040112	0.998295	Positive
HK3	0.159023	0.0450525	0.742367	Positive
AMPD3	9.8426e-06	1.83219e-06	0.368997	Positive
PC	2.35818e-05	0.000582992	0.119278	Positive
AVPR2	0.0422156	0.377875	0.382934	Positive
KLRD1	0.0171581	0.00150677	0.381173	Positive
STAT1	0.0018847	0.0595635	0.167692	Positive
ESR2	0.0490117	0.0151954	0.792726	Positive
CASP1	0.00469706	0.0275759	0.597073	Positive
CCNB1	0.0270396	0.102315	0.732348	Positive
TAPBP	0.171095	0.0256906	0.528289	Positive
PROC	0.0101974	0.188693	0.250907	Positive
GCLC	0.0106461	0.0957641	0.452613	Positive
CCK	0.0248215	0.180539	0.497761	Positive
EMP1	0.00386184	0.136779	0.147916	Positive
IL10	0.0128933	0.0655688	0.642285	Positive
ADORA2A	0.00393486	0.0156291	0.725634	Positive
ATP2A3	0.00625942	0.0293637	0.67294	Positive
CAST	0.012568	0.000162861	0.0575337	Positive
EMD	0.036008	0.118592	0.773487	Positive
ICAM1	0.0234846	0.151633	0.543351	Positive
MAN2A1	0.225168	0.0259682	0.43257	Positive
NFKBIA	0.00711319	0.000111212	0.0643276	Positive
PRPH2	0.00381586	0.0178193	0.672069	Positive
AGRN	0.0452982	0.00380915	0.377713	Positive
CD74	0.0234188	0.236063	0.386855	Positive
CREM	0.0070542	0.022404	0.798962	Positive
SLC18A1	0.00554357	0.0140811	0.862479	Positive
CEBPD	0.0171409	0.0725982	0.701673	Positive
SLC11A2	0.030586	0.0828506	0.839151	Positive
GOT2	0.145903	0.016014	0.437681	Positive
NF2	0.171502	0.00829575	0.231693	Positive
ACOT7	0.268229	0.0387921	0.490113	Positive
AKR7A3	0.0278189	0.00218461	0.35603	Positive
RPL32	0.00181379	0.000195284	0.385975	Positive
SNN	0.00415538	0.059633	0.327694	Positive
GZMK	0.033596	0.00205802	0.294095	Positive
FDX1	0.00262082	0.0538565	0.24508	Positive
CHKA	0.0198766	0.155272	0.481945	Positive
LRP2	0.0302574	0.160488	0.605894	Positive
F2	0.00266448	0.0724928	0.19216	Positive
GZMM	0.00161344	0.0362862	0.224735	Positive
MCPT2	0.00608387	0.0184155	0.813025	Positive
MCPT8	0.000176445	5.76111e-05	0.734717	Positive
ADORA2B	0.0965016	0.0355312	0.836145	Positive
GPX4	0.0067214	0.171727	0.193552	Positive
ASGR2	0.00510662	0.143755	0.181047	Positive
SLC6A6	0.00773418	0.0941773	0.36656	Positive
PADI3	0.029055	0.3047	0.359114	Positive
LSAMP	0.135498	0.0412189	0.770548	Positive
GGT5	0.10637	0.00736175	0.320623	Positive
ATP2B4	0.000439139	0.0346148	0.064974	Positive
SLC19A1	0.0262665	0.0584982	0.894506	Positive
EXOC6	0.0414752	0.200688	0.626191	Positive
GALR1	0.0338465	0.213995	0.533656	Positive
NBL1	0.0201241	0.194157	0.409436	Positive
ACOX1	0.038272	0.0559467	0.974812	Positive
PBSN	0.0161324	0.062607	0.732135	Positive
CA2	0.0713497	0.00910509	0.499726	Positive
CPA3	0.0444152	0.0511776	0.996439	Positive
CNTN3	0.00967701	0.000222074	0.104406	Positive
SCFD1	0.074152	0.00667379	0.39475	Positive
RASSF5	0.346128	0.0341722	0.357805	Positive
NR4A3	0.00864883	0.131103	0.304931	Positive
CCND1	0.00501487	0.000793746	0.546739	Positive
LTBP2	0.0523133	0.00394778	0.348473	Positive
DNASE2B	0.122013	0.00805496	0.306652	Positive
EREG	8.44799e-05	0.00237724	0.134362	Positive
ACRV1	0.0255403	0.126853	0.636392	Positive
UNC5A	0.0168863	0.211333	0.335576	Positive
LRAT	0.00546229	0.151191	0.182926	Positive
CARD9	0.0017463	0.0256357	0.317646	Positive
GPX3	0.000475763	0.00117359	0.849319	Positive
RASD1	0.0800131	0.0112942	0.53028	Positive
BCL2L11	0.0166756	0.124064	0.504865	Positive
TAOK2	0.0341333	0.276083	0.439775	Positive
FABP9	0.0129377	0.0173077	0.985664	Positive
B4GALNT1	0.0250218	0.105971	0.694501	Positive
SFXN3	0.0612994	0.0276431	0.895245	Positive
PPP1R10	0.0442387	0.00135929	0.161855	Positive
CLDN1	0.00339319	0.0127158	0.743304	Positive
ALAS1	0.0130314	0.079464	0.579272	Positive
SECP43	0.0340405	0.181679	0.598264	Positive
WDR7	0.0418319	0.32818	0.434664	Positive
EVL	0.030827	0.0221194	0.981264	Positive
CFI	0.00599111	0.0921076	0.307635	Positive
GNG5	0.0233898	0.00280218	0.479835	Positive
HSD17B2	0.00721094	0.0511106	0.534659	Positive
ABCA2	0.306757	0.0407859	0.453336	Positive
CXCL1	0.02232	0.0943365	0.697789	Positive
BST1	0.0451218	0.380224	0.399301	Positive
MIA	0.0443347	0.0669943	0.96987	Positive
NOV	0.0785198	0.0055206	0.328402	Positive
MSX1	0.155507	0.0338578	0.655452	Positive
NDUFV2	0.0262068	0.254184	0.393022	Positive
PTGER2	0.0169589	0.0715775	0.703021	Positive
FUT1	0.00794693	0.194292	0.197931	Positive
UGDH	0.116089	0.0345576	0.767734	Positive
APLNR	0.0279142	0.0645879	0.884301	Positive
PEX3	0.117469	0.0176336	0.541774	Positive
VDAC1	0.0286952	0.00512616	0.613291	Positive
CHIC2	0.0199985	0.164545	0.463702	Positive
CNTNAP1	0.00941509	0.001888	0.642187	Positive
DHH	0.0537327	0.0129563	0.711948	Positive
SLPI	0.00775227	0.0114051	0.97475	Positive
DCX	0.017589	0.0553904	0.799116	Positive
ILF3	0.256749	0.0340274	0.466057	Positive
QSOX1	0.00638739	0.000854743	0.494224	Positive
CLDN11	0.00456614	0.019461	0.703535	Positive
PLCB2	0.040598	0.0403159	0.999991	Positive
POLA2	0.0165332	0.227692	0.308628	Positive
MPP2	0.00454211	0.0401619	0.464803	Positive
TWIST1	0.0591189	0.00613383	0.437774	Positive
NCDN	0.359136	0.0472659	0.435563	Positive
PDK4	0.0408207	0.302828	0.45863	Positive
FTCD	0.00468055	0.00229819	0.91338	Positive
RNF138	0.00784007	0.170305	0.22248	Positive
PTPRR	0.0489674	0.181001	0.722008	Positive
MGAT2	0.0358345	0.0205627	0.948476	Positive
KCNJ13	0.0131694	0.00122501	0.393501	Positive
CXCL2	0.0477318	0.147048	0.788685	Positive
CHEK2	0.0188307	0.168679	0.437209	Positive
S100A3	0.0149059	0.245647	0.264604	Positive
SLFN3	0.0480652	0.0357884	0.984838	Positive
RAP2A	0.227488	0.016463	0.307873	Positive
NPPC	0.0415686	0.130027	0.787367	Positive
SUCLG1	0.000571047	0.00311823	0.587627	Positive
SNAI1	0.047497	0.00953385	0.651954	Positive
BAK1	0.0874919	0.0416644	0.90533	Positive
PDK1	0.000146196	4.20712e-05	0.67649	Positive
LRPAP1	0.0384877	0.018256	0.909346	Positive
GGT1	0.0049122	0.116532	0.213243	Positive
MAP3K8	0.0112983	0.000564556	0.231675	Positive
CCL4	0.00509593	0.0128384	0.864362	Positive
ABCC5	0.172137	0.0204984	0.455618	Positive
RIMS2	0.0392904	0.0176337	0.89627	Positive
ERP29	0.0358657	0.0194273	0.937684	Positive
MYO1B	0.000695593	0.00710093	0.395877	Positive
GRIFIN	0.0702111	0.0270884	0.853473	Positive
SH3BP5	0.00185372	4.12651e-05	0.0738484	Positive
TXNIP	0.003507	0.00244209	0.976524	Positive
OXR1	0.0422475	0.146263	0.751546	Positive
PNLIPRP2	0.0278738	0.000583878	0.107858	Positive
MYLK2	0.115194	0.0389814	0.807811	Positive
LHX5	0.0930476	0.0184413	0.639185	Positive
FABP5	0.00145226	0.0663492	0.118505	Positive
SKAP2	0.0186644	0.00888422	0.910729	Positive
LCN2	0.0802039	0.00511606	0.304375	Positive
CYP3A62	0.00556341	0.00561738	0.999984	Positive
SLC5A6	0.0249478	0.110457	0.678713	Positive
HADHA	0.00145983	0.0670032	0.117997	Positive
ATXN10	0.0239946	0.0354617	0.974061	Positive
SLC40A1	0.0287367	0.290945	0.371966	Positive
UCN2	0.00147031	0.0272796	0.262384	Positive
NKG7	0.044066	0.100361	0.883691	Positive
ITFG1	0.0374483	0.102741	0.832159	Positive
TAF9B	0.0149517	0.0797038	0.623794	Positive
GBP2	0.197358	0.0491702	0.690352	Positive
SNRPB	0.225946	0.0208978	0.370236	Positive
PPP3CC	0.162351	0.0204639	0.475395	Positive
UST4R	0.0122725	0.0128939	0.999583	Positive
SLC12A9	0.0235938	0.229845	0.397895	Positive
CRLF2	0.0215868	0.00191551	0.387448	Positive
GZMB	0.017277	0.00038146	0.108271	Positive
PRPF18	0.0334028	0.161671	0.636273	Positive
AHNAK	0.00674109	0.0190737	0.833057	Positive
POLR2M	0.0247598	0.241044	0.395284	Positive
UBB	0.192354	0.018263	0.385325	Positive
CORO7	0.0370492	0.0368588	0.999995	Positive
PPP1R2	0.0755705	0.0327281	0.883447	Positive
CDKN1C	0.0725012	0.0184366	0.726004	Positive
SLC36A2	0.000290917	0.000493614	0.941331	Positive
GIMAP5	0.017818	0.0863275	0.654204	Positive
SPAG5	0.0498697	0.365351	0.444816	Positive
PZP	0.0187052	0.0305422	0.959732	Positive
FRMD6	0.255128	0.01715	0.285053	Positive
CENPF	0.0251525	0.202519	0.460601	Positive
GPR156	0.0386099	0.058316	0.970305	Positive
GZMA	0.115799	0.011057	0.404084	Positive
DAB1	0.008131	0.1553	0.249947	Positive
SOSTDC1	0.00429174	0.0473536	0.398862	Positive
HAS1	0.0163864	0.182651	0.372173	Positive
CRYBA2	0.0493858	0.231158	0.629337	Positive
OLR1271	0.0485628	0.34526	0.459773	Positive
ELAVL2	0.111937	0.0436387	0.849896	Positive
ZFP689	0.0130439	0.0261018	0.921567	Positive
IL4	0.0268821	0.15181	0.58728	Positive
MYH1	0.0240255	0.0462625	0.92854	Positive
ALOXE3	0.0166232	0.0332264	0.921521	Positive
TNFSF13	0.000402608	0.000494049	0.991093	Positive
EME1	0.0107097	0.181456	0.270727	Positive
DGCR8	0.0678224	0.0292237	0.883136	Positive
PVRL3	0.215631	0.0364747	0.555184	Positive
WRB	0.017353	0.26651	0.275649	Positive
TMPRSS15	0.00713022	0.141183	0.244781	Positive
GRID2IP	0.00342882	0.00289383	0.994811	Positive
RASA4	0.0210811	0.000629773	0.150163	Positive
WSB2	0.0141413	0.000274711	0.0920809	Positive
IL27RA	0.0391806	0.17055	0.669716	Positive
PIK3C2B	0.0906588	0.00722688	0.359185	Positive
HMCN1	0.0375484	0.264722	0.484967	Positive
NENF	0.0269222	0.298037	0.34662	Positive
NFXL1	0.0229574	0.0939263	0.708601	Positive
LDB2	0.0215534	0.17139	0.472401	Positive
OSM	0.0323505	0.0920104	0.823466	Positive
CEP68	0.0186808	0.151491	0.471369	Positive
DLGAP5	0.0338519	0.307561	0.397599	Positive
ESD	0.0441006	0.157492	0.738884	Positive
SLMAP	0.0207809	0.273891	0.309004	Positive
KLHL2	0.0144228	0.200571	0.312013	Positive
VPS37A	0.0477126	0.0249775	0.930083	Positive
AKR1C2	0.0100044	0.142134	0.318492	Positive
LY86	0.0364763	0.187631	0.609045	Positive
LIPG	0.103674	0.0396964	0.846152	Positive
TRIM36	0.101836	0.0102844	0.422986	Positive
CXXC5	0.0354355	0.150214	0.683669	Positive
IWS1	0.10451	0.0107605	0.428088	Positive
RIT2	0.000304574	0.000390115	0.986652	Positive
ABHD3	0.00229852	0.00628141	0.836831	Positive
KARS	0.0029874	0.126049	0.126447	Positive
BANP	0.222461	0.0307633	0.488492	Positive
BLVRB	0.0249286	0.00879314	0.832901	Positive
TBCB	0.00121063	0.013243	0.388465	Positive
GPATCH1	0.136393	0.0498505	0.827026	Positive
KLK9	0.133018	0.0118708	0.381687	Positive
HTATIP2	0.0179375	0.0790861	0.687089	Positive
TMEM126B	0.00546072	0.028798	0.633443	Positive
ABCA15	0.0334494	0.241386	0.484037	Positive
NDUFAB1	0.183516	0.0104875	0.263446	Positive
BCL7C	0.00732489	0.164059	0.217714	Positive
RASSF7	1.0081e-05	0.000154783	0.163416	Positive
RGD1563319	0.0379506	0.0397948	0.999606	Positive
TRPM6	0.252348	0.0246752	0.37887	Positive
PANK1	0.0226178	0.00936756	0.87691	Positive
RT1-S3	0.105359	0.00958078	0.392441	Positive
RT1-DA	0.0105229	0.103334	0.425112	Positive
RT1-DB1	0.00348653	0.0540657	0.308585	Positive
COL11A2	0.00155247	0.0152123	0.423979	Positive
SMPDL3A	0.0144557	0.208779	0.301375	Positive
SESN1	0.0261949	0.269034	0.373578	Positive
RAI14	0.102512	0.0163392	0.564838	Positive
SPRY1	0.00274665	0.101572	0.144453	Positive
HSPA4L	0.00109284	0.0769786	0.077149	Positive
IFT80	0.0423907	0.00524906	0.493255	Positive
ACP6	0.0197277	0.210605	0.377314	Positive
GCA	0.0387522	0.0115906	0.782829	Positive
SNRNP200	0.316815	0.0340327	0.388348	Positive
TMC2	0.044242	0.219728	0.612299	Positive
FAM210B	0.166792	0.0107477	0.292992	Positive
DOLPP1	0.132919	0.0362722	0.736016	Positive
MAPKAP1	0.0150546	0.143143	0.425817	Positive
OLR416	0.191062	0.0385266	0.620436	Positive
OLR434	0.024267	0.204849	0.445752	Positive
NUB1	0.00553917	0.0324966	0.597824	Positive
GLCCI1	0.234636	0.0154042	0.283949	Positive
IQUB	0.10513	0.0223064	0.65914	Positive
MRPL35	0.230144	0.0214579	0.371391	Positive
MRPS25	0.112555	0.0291854	0.723879	Positive
ING4	0.0851825	0.0242356	0.759674	Positive
TAPBPL	0.0398177	0.0828977	0.907867	Positive
SYTL1	0.0232665	0.296254	0.312205	Positive
LRRC42	0.0186541	0.0327961	0.947026	Positive
OLR855	0.0246466	0.00332337	0.518544	Positive
SLC7A15	0.179449	0.0262794	0.518071	Positive
BRMS1L	0.24246	0.0324956	0.473371	Positive
DPF3	0.0132614	0.00459362	0.82577	Positive
RDH16	0.00112229	2.98971e-05	0.0822394	Positive
GPAA1	0.258344	0.0487798	0.580054	Positive
APOL11A	0.0725877	0.0125916	0.599224	Positive
LRRC49	0.0287321	0.195518	0.514931	Positive
UBA7	0.0165566	0.239608	0.294532	Positive
CRB3	0.0141783	0.0503755	0.762391	Positive
CNNM3	0.0320728	0.0633384	0.921746	Positive
AAMP	0.0293385	0.109819	0.734234	Positive
RQCD1	0.207144	0.0108768	0.241933	Positive
ITM2C	0.0180935	0.100386	0.605898	Positive
PRSS32	0.0406369	0.289991	0.474189	Positive
MAPK8IP3	0.193333	0.00805802	0.20129	Positive
ZFP39	0.217509	0.0295912	0.48471	Positive
MMGT2	0.149218	0.0428559	0.749034	Positive
TRIM16	0.0137896	0.0591615	0.699911	Positive
PLXDC1	0.0279571	0.0283287	0.99997	Positive
ARHGAP27	0.0250423	0.150446	0.567203	Positive
COG1	0.0114406	0.0175379	0.96939	Positive
LRRC33	0.0619194	0.0224651	0.837429	Positive
UBXN7	0.00795217	0.12543	0.296576	Positive
CYYR1	0.334243	0.0309839	0.344364	Positive
RASL11A	0.0367706	0.184682	0.617845	Positive
RGD1559588	0.00653055	0.147442	0.218543	Positive
SRCRB4D	0.047575	0.170156	0.735476	Positive
OAS1I	0.0892017	0.0186287	0.657484	Positive
TAGLN2	0.0312478	0.234894	0.473101	Positive
OLR1595	0.00850795	0.000340687	0.182569	Positive
OLR1596	0.141511	0.00462328	0.168319	Positive
PTPN14	0.0307838	0.229121	0.47772	Positive
JAKMIP1	0.0449945	0.0278525	0.960843	Positive
TRMT44	0.045652	0.246577	0.576713	Positive
MTIF2	0.0132037	0.000351128	0.127196	Positive
CLN5	0.00156126	0.0432353	0.187732	Positive
SYT15	0.202098	0.0255401	0.466005	Positive
SUSD3	0.0270577	0.00951371	0.831991	Positive
DSP	0.018974	0.269329	0.292694	Positive
RGD1308147	0.00432139	0.0238036	0.617879	Positive
NEBL	0.0236666	0.0269403	0.997122	Positive
ME2	0.0276032	0.2321	0.439868	Positive
CELF4	0.00759855	0.0404536	0.630361	Positive
RPGRIP1L	0.0159705	0.120702	0.500715	Positive
SALL1	0.00766059	0.0273809	0.762297	Positive
FREM3	0.0101397	0.20294	0.232913	Positive
HSPA12A	0.0364676	0.0498266	0.983004	Positive
CLCA5	0.00912327	0.000506553	0.250291	Positive
IRF2BP1	0.029276	0.277612	0.393369	Positive
AXL	0.0481364	0.36411	0.435501	Positive
PLEKHA4	0.0356961	0.0460355	0.988714	Positive
HEBP2	0.00518141	0.000117584	0.0931105	Positive
CCDC90B	0.0205609	0.0802277	0.727007	Positive
B4GALNT4	0.0139873	0.148437	0.393347	Positive
ANKRD2	0.0431181	0.306019	0.471417	Positive
NFKB2	0.0474576	0.0515144	0.998802	Positive
CH25H	0.00775902	0.114782	0.313526	Positive
RT1-CE12	0.182702	0.017378	0.388091	Positive
RT1-CE1	0.237859	0.0241824	0.393206	Positive
RT1-CE5	0.0252298	0.0108475	0.886457	Positive
RT1-BB	0.00336617	9.31921e-05	0.107927	Positive
RRP1B	0.11522	0.0446999	0.847981	Positive
DNMT3L	0.0453425	0.0265848	0.951786	Positive
DEPDC1B	0.0375834	0.332274	0.398747	Positive
EIF5A2	0.031969	0.148491	0.653444	Positive
RARRES1	0.139238	0.00434545	0.161764	Positive
SH2D2A	0.000448473	0.0232911	0.0970735	Positive
RAP1GDS1	0.0294777	0.0580509	0.922828	Positive
MED19	0.0430139	0.0707626	0.956478	Positive
TP53I11	0.0216188	0.0398901	0.937559	Positive
GDAP1L1	0.00991678	0.0223854	0.893858	Positive
STK4	0.049161	0.131063	0.835608	Positive
TIA1	0.139244	0.0363001	0.719544	Positive
ATG7	0.00517342	7.05666e-05	0.0511599	Positive
CLEC2H	0.00691349	0.141683	0.237843	Positive
RECQL	0.0270436	0.0187511	0.977335	Positive
CNTFR	0.00655077	0.0289268	0.693169	Positive
KIF12	0.00267704	0.0983622	0.145467	Positive
MEGF9	0.00646451	0.119121	0.26289	Positive
FOXJ3	0.163448	0.0315307	0.612799	Positive
MMEL1	0.00863318	0.201629	0.20476	Positive
FAM132A	0.0304449	0.0741596	0.869727	Positive
L2HGDH	0.0300517	0.184182	0.551807	Positive
SEL1L	0.0533723	0.0118155	0.683795	Positive
RPS6KA5	0.00503888	0.00107738	0.654219	Positive
PAPOLA	0.173149	0.0117704	0.304203	Positive
ZFP955A	0.0434556	0.210163	0.623848	Positive
TMCC3	0.0954929	0.028567	0.773503	Positive
DYRK2	0.000418613	0.019836	0.104948	Positive
LRP12	0.237911	0.0335293	0.490272	Positive
RAD21	0.3255	0.046647	0.471205	Positive
FOXRED2	0.00620902	0.0370865	0.591922	Positive
PANX1	0.00279327	0.112954	0.132348	Positive
OAF	0.0363911	0.129281	0.746929	Positive
BCO2	0.00202291	0.0126703	0.567528	Positive
RGD1311251	0.21714	0.0176589	0.338731	Positive
ELMOD1	0.0596929	0.000951807	0.0861145	Positive
UACA	0.0102636	0.00164669	0.565899	Positive
DZIP1L	0.22701	0.0199148	0.355973	Positive
GPR108	0.00184544	0.00207051	0.997527	Positive
RSPH9	0.0253178	0.166697	0.533118	Positive
TMEM237	0.180662	0.0366654	0.62534	Positive
SLC11A1	0.00759056	0.00321877	0.879498	Positive
KLHL30	0.0624421	0.0404209	0.966876	Positive
CHCHD2	0.122945	0.00871334	0.323677	Positive
PCDH11X	0.13525	0.0314666	0.682682	Positive
LAT2	0.0669389	0.00482458	0.335821	Positive
EMP2	0.0622665	0.0152115	0.714814	Positive
CLINT1	0.0575009	0.0366614	0.964832	Positive
TUSC5	0.0234998	0.208322	0.43038	Positive
SPATA20	0.0110631	0.0225791	0.917312	Positive
COPZ2	0.00155308	0.0599105	0.139162	Positive
LLGL2	0.328064	0.0394953	0.417832	Positive
SEC14L1	0.0329684	0.0727783	0.895025	Positive
NARF	0.00113775	0.0630225	0.0978451	Positive
EVA1C	0.0796799	0.0362084	0.894968	Positive
ARPC5	0.0131376	0.204027	0.285691	Positive
RGS16	0.00299766	0.058213	0.257091	Positive
SUCLA2	0.109608	0.0465559	0.873735	Positive
ADTRP	0.000227174	0.000933339	0.66304	Positive
DUSP22	0.000795896	0.0153871	0.244905	Positive
ASB13	0.0327545	0.264065	0.44398	Positive
CDNF	0.0008179	0.00140622	0.944194	Positive
FANCA	0.0122748	0.000495628	0.19123	Positive
ADAT2	0.243528	0.0343463	0.488979	Positive
MTHFD1L	0.0680712	0.0119206	0.603229	Positive
PNLDC1	0.000552437	0.0402975	0.0716588	Positive
EPS8L1	0.331366	0.0347798	0.378128	Positive
FES	0.256648	0.0296836	0.425229	Positive
PCF11	0.079412	0.0376585	0.905255	Positive
SIPA1	0.0312064	0.0878178	0.827306	Positive
TMEM138	0.00608033	0.00342978	0.943885	Positive
SMARCB1	0.0225433	0.294655	0.306333	Positive
RGD1306739	0.201728	0.0158754	0.333867	Positive
WDR41	0.329684	0.0397641	0.417932	Positive
THEM5	0.0206826	0.0750771	0.751355	Positive
CRYZ	0.0174007	0.000959176	0.261133	Positive
MYT1	0.377308	0.0434541	0.391604	Positive
CCDC136	0.0072822	0.002537	0.823359	Positive
HEBP1	0.0113295	0.00255748	0.685674	Positive
RGD1559909	0.0840098	0.0338806	0.863566	Positive
OSCP1	0.0461735	0.0868192	0.930024	Positive
FAM76A	0.190076	0.0349824	0.59006	Positive
C1QC	0.0212457	0.0221309	0.999715	Positive
TTC7A	0.000610322	0.0330745	0.0961398	Positive
TTC7B	0.0159418	0.139388	0.451472	Positive
BTBD7	0.0277828	0.0402937	0.976329	Positive
TMBIM4	0.000361419	0.00713533	0.224636	Positive
STAC3	0.207719	0.047779	0.660639	Positive
ADCK5	0.0432461	0.0512262	0.994925	Positive
CARM1	0.0446964	0.0110206	0.720487	Positive
STAC	0.205642	0.0204678	0.395208	Positive
ARPP21	0.0179909	0.146231	0.47196	Positive
ZFP167	0.031464	0.195606	0.544099	Positive
RGD1306484	0.00235796	0.00358947	0.96849	Positive
HS3ST3A1	0.0892012	0.0227484	0.723542	Positive
TMIGD1	0.00536478	0.000445266	0.339843	Positive
DPP10	0.215118	0.044174	0.620188	Positive
LOC364164	0.03018	0.140084	0.655778	Positive
ARL11	0.0429314	0.194622	0.649842	Positive
ASPHD2	0.0391941	0.0127602	0.808667	Positive
SYCE2	0.000593878	0.0205056	0.145285	Positive
RNF150	0.00263732	0.00794925	0.809138	Positive
OLR145	0.0134914	0.107267	0.487961	Positive
MICU1	0.000971941	0.000543873	0.934034	Positive
COQ4	0.00167059	0.00270928	0.957637	Positive
OTOR	0.142263	0.0323217	0.673034	Positive
INSM1	0.377434	0.0468576	0.413107	Positive
OXCT2A	0.00301226	0.00721484	0.875079	Positive
DUS4L	0.211029	0.0211432	0.395743	Positive
SYPL1	0.0790478	0.0221509	0.756036	Positive
RDH5	0.00296997	0.0854542	0.182397	Positive
CHST2	0.00402981	0.00327102	0.992233	Positive
DIS3L2	0.0214799	0.039207	0.939697	Positive
AQP12A	0.04226	0.00763542	0.617225	Positive
ERMP1	0.00959775	0.0228184	0.880891	Positive
BST2	0.122348	0.0156699	0.490136	Positive
OLR1236	0.0318664	0.257368	0.44523	Positive
OLR830	0.0473003	0.190882	0.690144	Positive
G4	0.00478885	0.0637333	0.346836	Positive
SIAT7F	0.00987361	0.15794	0.287711	Positive
CTSQL2	0.0339662	0.341375	0.361093	Positive
MCPT8L3	0.000489221	0.00195266	0.69206	Positive
SLPIL2	0.152469	0.0111128	0.325053	Positive
MCPT8L2	0.0245126	0.00205098	0.372237	Positive
PRSS45	0.0245107	0.292933	0.328449	Positive
KLRA1	0.0116876	0.227697	0.233949	Positive
GSTA5	0.189877	0.0220249	0.443289	Positive
NRCAM	0.0935229	0.0050887	0.266715	Positive
TMEM88	0.0272821	0.0696798	0.857593	Positive
IFI203-PS1	0.0738044	0.0343714	0.901595	Positive
ASCC2	0.0235392	0.189629	0.463769	Positive
RGD1561145	0.0495696	0.140984	0.814548	Positive
LPAR2	0.00142991	0.0392671	0.188497	Positive
CMTM4	0.0437497	0.0136615	0.795573	Positive
GSTT3	0.0106352	0.000175743	0.0737265	Positive
ZFP365	0.063227	0.0474739	0.985348	Positive
LRRC20	0.00745228	0.00120359	0.562357	Positive
RIT1	0.00774689	0.064193	0.483317	Positive
CDC42SE1	0.197589	0.0104016	0.244078	Positive
LRRIQ3	0.121689	0.0163653	0.505606	Positive
TMEM243	0.0840491	0.0311999	0.84053	Positive
ASB15	0.0151099	0.128854	0.461486	Positive
FMC1	0.0133196	0.178918	0.324923	Positive
LOC500270	0.107102	0.0494634	0.895565	Positive
BCL2L14	0.0168289	0.0335958	0.921767	Positive
RMDN1	0.000501541	0.00140791	0.81036	Positive
FAM229A	0.0135486	0.00279075	0.6562	Positive
SYBU	0.0461242	0.186038	0.691525	Positive
CMTM7	0.0765932	0.022719	0.774486	Positive
CFC1	0.0526703	0.00659507	0.496245	Positive
LOC501391	0.0863834	0.0486024	0.941396	Positive
RGD1564308	0.0586367	0.00940815	0.575845	Positive
ZFP566	0.200958	0.0313149	0.532342	Positive
APLP1	0.181821	0.0215373	0.45159	Positive
LOC679861	0.0197975	0.0208654	0.999528	Positive
GNB1L	0.0107488	0.16128	0.30184	Positive
LOC680835	0.0209556	0.0712686	0.772723	Positive
LRTM2	0.245432	0.0283829	0.428123	Positive
LOC681290	0.330932	0.0301626	0.340846	Positive
LOC682404	0.271684	0.0256473	0.364621	Positive
UMODL	0.0252569	0.102266	0.710182	Positive
SRI	0.00361788	0.00270338	0.984774	Positive
LOC683963	0.0104341	0.170651	0.28043	Positive
LOC684352	0.0451251	0.113576	0.854948	Positive
CD300LG	0.00737294	0.163416	0.219736	Positive
GPR98	0.0381053	0.206495	0.586547	Positive
GNG13	0.0208264	0.254952	0.331278	Positive
DNAL1	0.000585704	0.0517183	0.0596853	Positive
LOC685904	0.030712	0.0202001	0.970381	Positive
PPP1R13L	0.0425894	0.215533	0.607083	Positive
CDK2AP2	0.0123076	0.00298777	0.711348	Positive
TRNP1	0.0205611	0.111654	0.610355	Positive
MT2A	0.000501785	0.0133583	0.179871	Positive
MTMR11	0.052466	0.00415634	0.361418	Positive
PSMG4	0.0205093	0.27849	0.300963	Positive
LOC689800	0.0254152	0.0213183	0.994721	Positive
PSMF1	0.0242478	0.0183976	0.987058	Positive
GPR137	0.000139711	9.19014e-06	0.162086	Positive
TPMT	0.0060911	0.00215543	0.826507	Positive
SLC25A54	0.0314112	0.243034	0.462056	Positive
LOC691491	0.0911325	0.00219833	0.130151	Positive
PLA2G4C	0.000578186	0.000808217	0.977328	Positive
ZFP9	0.0145336	0.000813044	0.261374	Positive
PHYKPL	0.0642034	0.0370716	0.947889	Positive
CTXN2	0.00778496	0.0173983	0.896056	Positive
NEMF	0.0208358	0.166136	0.472894	Positive
LOC100360120	0.312625	0.0317869	0.374314	Positive
LOC100360447	0.100381	0.00755252	0.342566	Positive
GZMBL3	0.0136874	0.00279155	0.652906	Positive
LOC100361410	0.0589013	0.0264314	0.894313	Positive
SPTSSB	0.231417	0.0291308	0.457112	Positive
LOC100365958	0.0245748	0.0406981	0.957023	Positive
RT1-EC2	0.0280622	6.83949e-08	1.30028e-06	Positive
RT1-M3-1	0.0171812	1.19626e-06	7.30284e-05	Positive
PSMB9	0.00931131	6.44671e-07	5.19231e-05	Positive
PPP1CB	0.00303229	8.786e-07	0.00020447	Positive
MAOA	1.55395e-05	0.00740003	0.00501428	Positive
SLC10A2	5.54582e-07	2.23895e-05	0.0214395	Positive
P2RY2	8.56099e-05	0.0122986	0.0273787	Positive
PSME2	0.00910346	7.79706e-05	0.0329499	Positive
NR4A2	2.78902e-05	0.00948374	0.0085368	Positive
EGLN3	2.48889e-06	0.0130987	0.000244255	Positive
SLC26A1	8.71033e-05	0.0262799	0.0130893	Positive
ITGA7	0.0350554	0.000209595	0.0279667	Positive
ABCB11	0.00624557	7.88082e-10	9.41004e-09	Positive
FBP2	8.03645e-06	0.0235801	0.000688747	Positive
RTN1	0.00235746	8.75177e-07	0.000254509	Positive
SULT1C2	0.000150966	1.99203e-08	8.78763e-06	Positive
RAB26	1.16154e-06	0.00585369	0.000171507	Positive
SPDYA	0.000779441	2.75339e-06	0.00421349	Positive
OAS1A	0.00517717	4.75008e-05	0.0312781	Positive
GZMF	0.0160877	3.49303e-05	0.00676448	Positive
ZFP709	0.0266926	0.000111213	0.0173542	Positive
CYP4F5	8.47285e-06	1.48321e-07	0.00737733	Positive
NPTX2	6.32847e-05	0.0480422	0.00482126	Positive
ACY3	0.0255339	5.92719e-05	0.00836196	Positive
TM7SF2	1.7904e-08	0.0334839	2.27356e-07	Positive
NAPEPLD	0.0054587	7.03875e-09	1.83526e-07	Positive
LMOD2	0.0367897	1.25488e-07	2.32734e-06	Positive
ECHDC2	1.14266e-05	0.00106899	0.0241171	Positive
MIIP	0.027772	1.11098e-05	0.000903628	Positive
SAV1	5.03024e-05	0.0184997	0.00938003	Positive
VILL	0.00047926	6.74137e-07	0.000790199	Positive
SURF6	9.51012e-06	0.00295906	0.00640752	Positive
CPOX	0.00212273	2.24125e-10	3.38602e-09	Positive
FAM3B	2.90774e-05	3.09486e-07	0.00539362	Positive
ZKSCAN3	0.00703146	8.2601e-07	9.15027e-05	Positive
AKR1C19	0.0178573	6.46875e-07	3.14448e-05	Positive
ZFP580	0.033905	0.000176638	0.0236855	Positive
CPNE5	0.0369927	9.62429e-05	0.0104842	Positive
SLC25A24	1.47131e-08	4.60988e-06	0.000186886	Positive
CYP2J3	9.07026e-05	0.012247	0.0295026	Positive
ALG1	0.0471794	0.000206492	0.02035	Positive
RNF187	0.00127177	2.93622e-10	5.58624e-09	Positive
CCDC25	0.0476245	0.000159021	0.0148282	Positive
ANKRD37	0.000104919	0.0465109	0.0092338	Positive
RRAS	2.95462e-07	0.00213917	5.69606e-05	Positive
ATAT1	0.0124584	6.87447e-05	0.0206168	Positive
ABHD16A	0.00924642	1.44484e-07	6.98772e-06	Positive
SLC17A9	0.0160475	1.95831e-08	3.80347e-07	Positive
ATP5S	0.0312679	0.000288456	0.0451602	Positive
HDAC4	0.0161301	1.97799e-05	0.00321938	Positive
AMY2-3	0.00594926	2.19638e-05	0.00993285	Positive
RGD1562392	0.000237058	4.7146e-10	2.19747e-08	Positive
AMY2A3	0.0399076	8.42955e-05	0.00826172	Positive
ZFP90	0.0266303	0.000148488	0.0245918	Positive
ATG10	0.00622513	3.31093e-05	0.0163176	Positive
ELMOD2	2.79699e-05	0.0413012	0.00202175	Positive
LOC690097	0.00556389	2.60125e-07	2.23436e-05	Positive
LOC100359550	1.99374e-05	0.00918906	0.00565106	Positive
A2M	0.940202	0.0256567	0.0140499	Unchanged
ACP1	0.943514	0.0580379	0.0326533	Unchanged
AK2	0.282347	0.135554	0.00813376	Unchanged
AKT1	0.7883	0.128001	0.0409893	Unchanged
ALDH1A1	0.593365	0.0876444	0.0150789	Unchanged
AKR1B1	0.446816	0.166735	0.019195	Unchanged
APC	0.800992	0.0383082	0.115724	Unchanged
AR	0.544379	0.193229	0.0310477	Unchanged
ASCL2	0.193536	0.0201774	0.000788667	Unchanged
ASGR1	0.0591622	0.00307773	5.20664e-05	Unchanged
TSPO	0.795629	0.000571853	0.00169211	Unchanged
C2	0.689967	5.89445e-05	1.8691e-05	Unchanged
CAMK2B	0.147578	0.141881	0.00400841	Unchanged
CAT	0.101207	0.0449765	0.000853311	Unchanged
DHFR	0.306643	2.09978e-08	6.52178e-09	Unchanged
CELA1	0.976512	0.0167682	0.0115429	Unchanged
ENO2	0.225063	0.00136219	8.49938e-05	Unchanged
FUCA1	0.127928	0.000639839	2.69857e-05	Unchanged
GSTA3	0.450428	0.0768603	0.00838508	Unchanged
GSTP1	0.333599	0.006444	0.0892986	Unchanged
HIST1H1T	0.360946	0.109316	0.00887715	Unchanged
HAGH	0.780074	0.00493573	0.0166004	Unchanged
HBB	0.79224	0.0437117	0.134248	Unchanged
HSPB1	0.529954	0.011835	0.0837355	Unchanged
IL9R	0.0806536	0.000223368	0.01281	Unchanged
JUND	0.675689	0.000117171	3.42097e-05	Unchanged
MST1	0.887988	0.00290207	0.00660421	Unchanged
NGFR	0.523708	0.00110366	0.00765263	Unchanged
NPY	0.250754	0.000489621	3.90172e-05	Unchanged
PAH	0.077546	0.000377212	0.024313	Unchanged
PDE4B	0.952831	0.0623785	0.0370076	Unchanged
PDE4D	0.560649	0.216052	0.0371691	Unchanged
RHOX5	0.735313	0.00438028	0.0169252	Unchanged
PLCD1	0.495871	0.0139599	0.108146	Unchanged
PTH	0.678808	0.00918043	0.0422708	Unchanged
RELN	0.267075	3.16506e-05	0.000358451	Unchanged
RT1-N1	0.90619	2.32654e-05	1.32789e-05	Unchanged
SCNN1G	0.111373	0.00079668	0.0377555	Unchanged
CXCL12	0.998378	0.0354365	0.0321706	Unchanged
SLC4A3	0.0599681	0.000978284	2.08899e-05	Unchanged
SOD1	0.236843	0.103794	0.00491705	Unchanged
SOD2	0.0980672	2.3946e-05	0.000719862	Unchanged
SVS4	0.223682	0.0943223	0.00415584	Unchanged
TACR1	0.280347	0.131219	0.00777894	Unchanged
TCP1	0.795292	0.0451615	0.137095	Unchanged
THY1	0.919243	0.0386743	0.0767998	Unchanged
TPI1	0.172448	0.151284	0.0051126	Unchanged
UCP1	0.51653	0.165944	0.0239192	Unchanged
ABCB4	0.0576788	0.0124063	0.000161439	Unchanged
DNAJB9	0.939746	0.0281482	0.0153833	Unchanged
STAT5A	0.402659	0.00566334	0.000577587	Unchanged
PTN	0.506423	6.45716e-05	0.000364946	Unchanged
KLRK1	0.317422	0.13641	0.00951768	Unchanged
KAP	0.871932	0.114631	0.0484933	Unchanged
GRPR	0.833245	0.0298808	0.0826322	Unchanged
PSMB8	0.609833	0.00462834	0.0261457	Unchanged
RT1-A2	0.0883861	0.0153274	0.000283743	Unchanged
RT1-CL	0.0667589	2.92651e-06	7.61103e-05	Unchanged
TACR2	0.497737	0.0982169	0.0126647	Unchanged
ITGAM	0.321818	2.12182e-06	1.3256e-05	Unchanged
PIGR	0.312307	0.00176722	0.000149702	Unchanged
CAMK4	0.196921	0.0374864	0.00143529	Unchanged
LIPA	0.617971	0.0186497	0.00340457	Unchanged
RBP1	0.494021	0.10737	0.0137703	Unchanged
CRABP1	0.991339	0.00191499	0.00237782	Unchanged
SCARB1	0.140466	0.00186216	7.15283e-05	Unchanged
FOXA2	0.60655	0.105366	0.0190956	Unchanged
CHRNA3	0.574953	0.124055	0.0207165	Unchanged
RGN	0.885888	0.000119155	0.000244326	Unchanged
CD1D1	0.806679	3.41657e-06	1.65702e-06	Unchanged
ITGA1	0.515537	0.229318	0.0347363	Unchanged
STAT5B	0.475527	0.0454916	0.315835	Unchanged
GNMT	0.232681	0.0337624	0.00156686	Unchanged
CD24	0.621654	0.00524776	0.00102215	Unchanged
GUCY1B3	0.350892	0.160707	0.0130599	Unchanged
IL6ST	0.363083	0.00463461	0.0580978	Unchanged
VPS52	0.78205	4.27747e-08	2.43282e-08	Unchanged
ARSB	0.40858	0.0635565	0.00597836	Unchanged
CNR1	0.676349	0.118133	0.0266374	Unchanged
CYP2G1	0.29117	0.119571	0.00737514	Unchanged
ITPR1	0.427681	0.19728	0.0218413	Unchanged
CNP	0.348925	0.000271531	0.00299368	Unchanged
IGFBP5	0.484716	0.00339188	0.0280131	Unchanged
APOC1	0.0593059	0.0455343	0.000517716	Unchanged
BMP4	0.764348	0.000123787	0.000368149	Unchanged
CYCS	0.978308	0.0687977	0.0485578	Unchanged
EPHX1	0.579715	0.000727979	0.000145862	Unchanged
FGF1	0.481166	0.0371291	0.264916	Unchanged
GHRHR	0.0698741	0.0257185	0.000360108	Unchanged
HSD17B1	0.897601	0.000896266	0.00189966	Unchanged
ROS1	0.717665	0.00347389	0.000904908	Unchanged
SPP1	0.141918	0.0006813	3.10254e-05	Unchanged
ALDH3A1	0.891105	0.0259812	0.0113818	Unchanged
AMBN	0.32692	0.0306871	0.00215176	Unchanged
CASP3	0.999686	0.0447378	0.0466606	Unchanged
CCNG1	0.266329	1.47623e-08	5.74715e-08	Unchanged
CD80	0.75416	0.0368465	0.128107	Unchanged
CRP	0.629926	0.205993	0.0432232	Unchanged
CTSH	0.659671	0.00793518	0.0387215	Unchanged
DIO1	0.749081	0.00798112	0.0297305	Unchanged
FGF9	0.403372	0.0302153	0.00279883	Unchanged
KCNA2	0.677672	0.0285917	0.125623	Unchanged
LGALS5	0.407634	1.68476e-06	4.11073e-07	Unchanged
LGALS9	0.656095	0.0062274	0.0307205	Unchanged
NEDD8	0.427421	0.014352	0.136433	Unchanged
NRD1	0.29322	0.140681	0.00888949	Unchanged
P2RX1	0.281823	0.234871	0.0152766	Unchanged
SIRPA	0.327082	0.0630076	0.00438289	Unchanged
PTPRS	0.646894	1.31602e-06	3.70339e-06	Unchanged
SEPW1	0.969191	0.000162992	0.000235124	Unchanged
SLC1A1	0.345106	0.04803	0.00357886	Unchanged
TCEB3	0.62338	0.0428524	0.207902	Unchanged
TFF3	0.420632	0.00835747	0.000876093	Unchanged
YWHAQ	0.567384	0.200749	0.0348084	Unchanged
ID2	0.333585	0.0312671	0.00224809	Unchanged
KDR	0.0564908	0.0348808	0.000388837	Unchanged
FABP2	0.151552	0.0432791	0.00124147	Unchanged
PCMT1	0.539119	0.0487882	0.00697379	Unchanged
SDC2	0.810496	0.0407643	0.0133596	Unchanged
CMA1	0.833627	0.0057001	0.0160672	Unchanged
BMP6	0.0781235	0.00748921	0.000137426	Unchanged
OTX1	0.07581	0.0592395	0.000834831	Unchanged
APOA2	0.997309	0.00261624	0.00231793	Unchanged
GCKR	0.944651	5.22878e-06	3.55389e-06	Unchanged
NR3C2	0.564714	0.240617	0.0427648	Unchanged
DDR1	0.722322	0.000260138	0.00091375	Unchanged
ITPR3	0.45783	0.117371	0.0134805	Unchanged
CTSL1	0.337757	0.253017	0.0211707	Unchanged
IDE	0.754573	0.00292534	0.0105403	Unchanged
IFNG	0.457587	0.0184451	0.155949	Unchanged
ITGB7	0.315635	0.142843	0.00994202	Unchanged
PRKAR1A	0.986725	0.00331696	0.00436053	Unchanged
IL2RB	0.75344	0.000473163	0.00157537	Unchanged
PPARA	0.275777	0.123212	0.00711514	Unchanged
ALAS2	0.597209	0.1309	0.0235033	Unchanged
MAOB	0.433554	0.175858	0.0195063	Unchanged
CADPS	0.476196	0.0454781	0.315237	Unchanged
KCNH3	0.322219	0.0235981	0.290029	Unchanged
GAL	0.953445	0.000521947	0.000325789	Unchanged
VTN	0.405397	1.3723e-05	8.61688e-05	Unchanged
AQP7	0.313943	0.0954288	0.00638346	Unchanged
UTS2	0.144999	1.40024e-05	0.00025718	Unchanged
TAC3	0.397254	0.00809014	0.0884084	Unchanged
ARG2	0.20764	0.00246694	0.000131261	Unchanged
ADCY8	0.883063	0.00634605	0.0149214	Unchanged
RPS7	0.990782	5.0263e-09	5.49714e-09	Unchanged
TLR4	0.342603	0.004627	0.000393253	Unchanged
CLIP2	0.95901	0.00689227	0.0112929	Unchanged
SPR	0.964474	0.0312764	0.0197511	Unchanged
CYP2C11	0.542917	0.25813	0.0435876	Unchanged
RPS14	0.353754	0.353605	0.0346296	Unchanged
CD47	0.980412	1.01764e-07	1.2109e-07	Unchanged
CHKB	0.49456	0.0504997	0.00628608	Unchanged
IRS2	0.478095	0.029299	0.219598	Unchanged
PHLDA1	0.911757	0.0380411	0.0182337	Unchanged
CTBP1	0.956983	0.0243905	0.0404062	Unchanged
FAH	0.859115	0.050262	0.0196036	Unchanged
UNC119	0.998603	1.37829e-07	1.44459e-07	Unchanged
SLC26A4	0.0985881	0.00836609	0.000185897	Unchanged
MSRA	0.956659	0.0089936	0.00542163	Unchanged
MAP6	0.290052	0.0632711	0.00377769	Unchanged
DIO3	0.216979	0.00491428	0.000250496	Unchanged
SLC1A2	0.894395	0.0203305	0.045548	Unchanged
SMC3	0.360588	0.128025	0.010523	Unchanged
GSTT2	0.972401	0.0278923	0.0416813	Unchanged
PCTP	0.920485	0.00338144	0.00172497	Unchanged
PDE3B	0.848551	2.13623e-09	3.02961e-09	Unchanged
LIMK2	0.590171	0.000102618	0.00048213	Unchanged
CCL20	0.194252	0.0835246	0.00311464	Unchanged
NTHL1	0.878234	0.0266777	0.0111059	Unchanged
HOMER3	0.275268	0.00102749	0.017543	Unchanged
KCNK3	0.435142	0.00251437	0.000304472	Unchanged
PDHA1	0.792719	0.113721	0.0366015	Unchanged
PRPS1	0.809379	0.00328876	0.00996427	Unchanged
WISP2	0.581703	0.0159531	0.0955468	Unchanged
ATP2B3	0.972574	7.50149e-05	5.4309e-05	Unchanged
MYH13	0.658403	3.02568e-05	9.41054e-06	Unchanged
PCSK7	0.64746	0.034635	0.00684144	Unchanged
PTPRM	0.527697	0.0237577	0.159948	Unchanged
LDHC	0.240229	4.40544e-05	4.73519e-06	Unchanged
ADAM7	0.999753	0.0116557	0.012107	Unchanged
PTPRJ	0.358672	0.0190779	0.217138	Unchanged
ADH4	0.79494	0.00179886	0.00560929	Unchanged
ALDH1A7	0.895187	0.0651574	0.0294286	Unchanged
PSMA1	0.567905	0.0373661	0.213018	Unchanged
PSMA2	0.734711	0.00196144	0.00741345	Unchanged
PLA2G2A	0.856479	0.0472959	0.0182457	Unchanged
SCN8A	0.967893	0.0490564	0.0749647	Unchanged
PTPRN2	0.549508	0.124675	0.0192711	Unchanged
HSPA13	0.99654	0.0264812	0.0305162	Unchanged
KCNAB2	0.987585	0.0248279	0.0325016	Unchanged
SEMA4F	0.432264	0.0288718	0.00295092	Unchanged
ATP6V0A1	0.782362	0.0337916	0.0100798	Unchanged
SLC23A2	0.186224	0.0188055	0.000709601	Unchanged
RAB27A	0.284128	0.0120449	0.190562	Unchanged
CTSS	0.13391	0.086538	0.00214952	Unchanged
GSK3A	0.841621	0.0833498	0.0310469	Unchanged
ITIH3	0.730365	0.000270022	0.000929265	Unchanged
RAB4B	0.592016	0.0077954	0.00136692	Unchanged
ZFP260	0.669093	0.0168829	0.00358845	Unchanged
LLGL1	0.514603	7.8831e-07	2.50409e-07	Unchanged
MAF	0.369849	0.0560664	0.00458384	Unchanged
PFKFB4	0.58739	0.19816	0.0364147	Unchanged
EIF2AK2	0.561118	8.30337e-05	0.000413936	Unchanged
ENPP3	0.24812	0.082131	0.00407237	Unchanged
APOM	0.0914426	0.000480313	1.62782e-05	Unchanged
TGM2	0.238847	0.0244501	0.00118936	Unchanged
HGS	0.545113	0.276178	0.0476711	Unchanged
ESPN	0.506755	0.239478	0.0356007	Unchanged
SREK1	0.968433	0.0393954	0.0602544	Unchanged
PLVAP	0.604809	0.00434001	0.0248646	Unchanged
ACPP	0.867156	0.021338	0.00851716	Unchanged
IFIT1	0.231994	1.09203e-07	5.92398e-07	Unchanged
GSTM3	0.856869	4.06266e-05	1.96475e-05	Unchanged
PARVA	0.311696	0.0173518	0.00117987	Unchanged
ZRANB2	0.85346	0.0190962	0.00725249	Unchanged
PRG2	0.387844	0.366957	0.0412816	Unchanged
GRB14	0.660932	0.0439098	0.192897	Unchanged
DYNLL1	0.439121	0.0330669	0.00344687	Unchanged
PTAFR	0.685606	0.00641265	0.00148051	Unchanged
AZIN1	0.948877	0.000691258	0.00115543	Unchanged
NME6	0.993641	0.00396148	0.00328042	Unchanged
DEGS1	0.955938	0.0025061	0.00153246	Unchanged
SLC13A1	0.975951	0.0275387	0.0400623	Unchanged
NCAN	0.87185	0.0192219	0.00781349	Unchanged
MILR1	0.899508	0.0155315	0.00705539	Unchanged
NINJ2	0.417517	0.0152695	0.00152538	Unchanged
DBIL5	0.602477	0.0416009	0.00719133	Unchanged
AGO2	0.816701	0.042323	0.121005	Unchanged
RGS19	0.844843	0.00602166	0.0163264	Unchanged
TRDN	0.124997	0.0613771	0.00142189	Unchanged
GHRL	0.923679	0.00927172	0.0183688	Unchanged
AMBRA1	0.256976	0.0286293	0.00150216	Unchanged
ADCY10	0.654601	2.20052e-05	6.95529e-06	Unchanged
KCNK1	0.163211	0.000375453	0.0107883	Unchanged
SMAD5	0.228577	0.170993	0.0081345	Unchanged
RBCK1	0.0994732	0.000995293	0.0538915	Unchanged
FHIT	0.236269	0.108146	0.00512086	Unchanged
GNB3	0.741197	1.14001e-05	4.50899e-06	Unchanged
BATF3	0.562379	0.0085463	0.00137002	Unchanged
PRAP1	0.933853	0.00466142	0.0025115	Unchanged
TMEFF1	0.885984	0.0307301	0.0131966	Unchanged
FXYD7	0.371004	0.181387	0.0161849	Unchanged
PRLH	0.74453	0.150258	0.0425927	Unchanged
KCNE3	0.202783	0.0228166	0.000929219	Unchanged
NMU	0.326456	0.166476	0.0123421	Unchanged
SMC1A	0.574313	0.20371	0.0361547	Unchanged
CYB5A	0.680439	0.188726	0.0453684	Unchanged
CBP	0.364872	0.0291772	0.300585	Unchanged
CASP7	0.233485	0.0329899	0.00153868	Unchanged
QDPR	0.540501	0.0403711	0.00578742	Unchanged
MTHFD1	0.593469	0.0194778	0.00330541	Unchanged
SULT1B1	0.133861	0.00254225	8.91118e-05	Unchanged
GSTM5	0.671415	1.45132e-05	4.68909e-05	Unchanged
PPIB	0.905627	0.0134325	0.0288494	Unchanged
PPAP2A	0.928873	0.000137247	0.000240576	Unchanged
ALDH1L1	0.615421	0.00684962	0.00129218	Unchanged
ST3GAL3	0.995213	0.0397759	0.0336957	Unchanged
SPON1	0.999957	0.0136256	0.0138437	Unchanged
NDRG4	0.284022	0.0806048	0.00471271	Unchanged
CSNK1D	0.660443	0.0110316	0.0534521	Unchanged
CITED1	0.894432	2.89579e-05	5.43722e-05	Unchanged
HDLBP	0.631817	0.00565153	0.00112795	Unchanged
PAWR	0.235287	0.088936	0.00414996	Unchanged
SLC5A2	0.90857	0.0771345	0.0370606	Unchanged
GOLGA2	0.0924651	0.0661195	0.00112658	Unchanged
CTSB	0.16139	0.0777239	0.00235625	Unchanged
PNPO	0.125186	5.29584e-11	2.025e-10	Unchanged
NDUFV3	0.844915	0.010435	0.0283597	Unchanged
TPC1808	0.35347	0.021501	0.243755	Unchanged
PRKAB2	0.146724	1.17193e-06	1.31188e-05	Unchanged
BBOX1	0.820029	0.0809535	0.0279521	Unchanged
NAT8	0.765088	1.06535e-05	2.69762e-05	Unchanged
VAX2	0.450918	0.132079	0.0149919	Unchanged
HIST1H4B	0.779077	0.143755	0.0451661	Unchanged
BAD	0.710676	4.14591e-12	2.98905e-12	Unchanged
OLAH	0.134894	0.00266755	0.105994	Unchanged
SRD5A2	0.858297	0.02636	0.0101784	Unchanged
P2RY12	0.275962	0.0499635	0.00280558	Unchanged
RWDD3	0.909892	0.0212655	0.0100816	Unchanged
CHD8	0.856287	0.0548876	0.0212311	Unchanged
DOC2A	0.139701	0.0569319	0.0014838	Unchanged
STX12	0.0873504	0.00189321	4.81913e-05	Unchanged
NR1I3	0.919181	0.0030417	0.00607195	Unchanged
SERPINA5	0.825701	0.00050866	0.00136052	Unchanged
AQP3	0.0561365	3.95425e-08	4.41792e-07	Unchanged
ARL2	0.258492	4.18244e-05	0.000513034	Unchanged
HRSP12	0.77939	0.00208973	0.000666465	Unchanged
LITAF	0.22941	0.00717222	0.000371302	Unchanged
STK3	0.137503	0.000330429	0.0113109	Unchanged
SLC27A2	0.589297	0.0210906	0.00352826	Unchanged
KCNK10	0.759667	0.000489738	0.000159911	Unchanged
ARL6IP5	0.603917	0.0261045	0.141355	Unchanged
SREBF1	0.649169	0.0110982	0.0555697	Unchanged
BIRC3	0.998435	0.00200448	0.00219711	Unchanged
SLC27A5	0.0995161	6.9429e-10	1.75437e-10	Unchanged
DCK	0.345374	0.0475873	0.00354966	Unchanged
FABP3	0.442514	0.0119943	0.0013166	Unchanged
FRK	0.377623	0.00609439	0.0720871	Unchanged
GJA3	0.479532	0.0596441	0.00709753	Unchanged
ASPA	0.959027	0.0161385	0.0264858	Unchanged
UBE2D4	0.199225	0.0374377	0.00145208	Unchanged
RPL21	0.241725	0.00482215	0.00027585	Unchanged
ALCAM	0.26133	0.000913308	6.96768e-05	Unchanged
RABEP2	0.898024	0.0134799	0.00609412	Unchanged
ERAP1	0.197778	1.92317e-05	0.000275533	Unchanged
BDKRB1	0.531485	0.228231	0.0362881	Unchanged
SMAD7	0.599506	0.240984	0.047524	Unchanged
MARCKSL1	0.820457	0.0937953	0.0326783	Unchanged
OGG1	0.589958	0.109381	0.0189098	Unchanged
PFN2	0.336928	0.161784	0.0124599	Unchanged
ABAT	0.486378	0.311061	0.0461765	Unchanged
OPN1SW	0.627971	0.0027959	0.0147745	Unchanged
DYNC1LI2	0.912179	0.0150812	0.00723365	Unchanged
GNB2	0.604214	0.0432038	0.00750968	Unchanged
ITPKA	0.882413	0.00432819	0.0101493	Unchanged
RPL10A	0.344627	0.0770736	0.00577084	Unchanged
PI4KB	0.259957	0.024269	0.00130217	Unchanged
RAB3B	0.931685	0.0107288	0.00564871	Unchanged
RNPEP	0.173873	0.0589425	0.00194047	Unchanged
STX3	0.324433	0.0653613	0.00450158	Unchanged
KLF10	0.858481	0.0170742	0.00660995	Unchanged
ACTB	0.991612	1.9614e-05	1.66528e-05	Unchanged
CIRBP	0.861244	0.00197398	0.00492379	Unchanged
UBE2D3	0.142903	0.0322685	0.000885662	Unchanged
CDH1	0.467889	0.0376169	0.27711	Unchanged
POLR2F	0.943379	0.0265187	0.0473496	Unchanged
TSC22D3	0.222338	0.0715794	0.00310832	Unchanged
RRAD	0.382579	0.314719	0.0330457	Unchanged
ITGAE	0.389984	0.0723564	0.00639711	Unchanged
PDXK	0.235828	0.000122125	1.11869e-05	Unchanged
THBD	0.918081	0.00223895	0.00446341	Unchanged
KCNS3	0.860969	0.0499219	0.0196019	Unchanged
SLC12A2	0.697641	0.0064839	0.0282469	Unchanged
DEDD	0.998841	0.0434997	0.0471683	Unchanged
DEAF1	0.327174	0.210247	0.0162274	Unchanged
GPR6	0.567624	0.00152291	0.00940409	Unchanged
OMD	0.14376	0.127933	0.00348383	Unchanged
PLK2	0.518789	0.215589	0.0326086	Unchanged
AGXT2	0.465467	0.0962247	0.0111643	Unchanged
PTMS	0.157304	0.06349	0.00187294	Unchanged
SRC	0.905548	0.0615874	0.0290014	Unchanged
ACHE	0.74658	0.0891844	0.0244185	Unchanged
GTF2A2	0.559956	0.156543	0.0256108	Unchanged
NRN1	0.546881	0.0310626	0.0045463	Unchanged
RPS6KB1	0.257309	0.00388418	0.0751518	Unchanged
SDCBP	0.975332	0.00358956	0.0024761	Unchanged
SYNJ2	0.731872	0.00660965	0.0259499	Unchanged
NAE1	0.721457	2.29958e-06	9.66938e-07	Unchanged
CXCR7	0.518865	0.00280651	0.000428341	Unchanged
IKBKB	0.732217	0.0184598	0.0712697	Unchanged
EFNA2	0.261741	1.46408e-05	1.95853e-06	Unchanged
HCN1	0.39667	0.0417341	0.36146	Unchanged
GJB6	0.967609	0.0226536	0.0350908	Unchanged
GEMIN2	0.690067	0.101526	0.0235816	Unchanged
DCTN4	0.849381	0.00487413	0.0018754	Unchanged
CXCR3	0.258537	0.000340609	0.00563466	Unchanged
UFD1L	0.300782	0.038555	0.0024183	Unchanged
SYNRG	0.985827	0.0285827	0.0380838	Unchanged
SF3B1	0.643745	0.0379706	0.00741961	Unchanged
HDAC2	0.378952	0.289219	0.0292628	Unchanged
SOCS2	0.870922	8.21523e-05	4.00426e-05	Unchanged
MLYCD	0.831674	0.00036757	0.000949667	Unchanged
KPNA2	0.407121	0.0861249	0.0081494	Unchanged
ENTPD6	0.48928	0.000208438	0.00139761	Unchanged
SLC25A27	0.838283	2.74424e-05	6.0823e-05	Unchanged
PRSS12	0.201322	0.00151592	0.0386876	Unchanged
BMP7	0.784759	0.00257846	0.000827307	Unchanged
FBXO2	0.959525	0.0149843	0.00916005	Unchanged
LYST	0.963692	0.0365382	0.0229827	Unchanged
DDX52	0.862574	0.000752442	0.00180678	Unchanged
NBN	0.233458	0.00764573	0.000400567	Unchanged
PSMB7	0.374666	0.0570394	0.00474704	Unchanged
ENPP1	0.786274	0.0200213	0.0654071	Unchanged
TNFSF4	0.449378	0.000261236	4.12988e-05	Unchanged
PRMT3	0.454365	0.041852	0.312173	Unchanged
NAP1L1	0.740577	0.0379013	0.136614	Unchanged
DDX39A	0.738279	0.161994	0.0454201	Unchanged
CXADR	0.499391	0.179567	0.0247961	Unchanged
CDHR1	0.053663	0.00629071	8.6178e-05	Unchanged
TINAGL1	0.649874	0.0578416	0.0115889	Unchanged
S100A9	0.997516	0.000359242	0.000399806	Unchanged
ACSL5	0.407641	0.287195	0.0321354	Unchanged
BAG6	0.977556	0.0292938	0.0420478	Unchanged
CML3	0.925292	0.000702885	0.00131662	Unchanged
CES1D	0.997593	0.0224357	0.0252598	Unchanged
LENEP	0.999974	0.000730333	0.000738558	Unchanged
NUP88	0.444552	0.0108145	0.0996701	Unchanged
PRRX2	0.319358	0.00676215	0.000510144	Unchanged
C5AR1	0.25756	0.00251801	0.0487191	Unchanged
NDST2	0.0723018	0.014291	0.000222404	Unchanged
GFM1	0.879839	0.0023362	0.00102464	Unchanged
GLRX2	0.675957	0.0481766	0.201195	Unchanged
IDH3A	0.0748803	0.0635011	0.000881407	Unchanged
CDS2	0.0849372	0.00233794	5.60138e-05	Unchanged
LEPRE1	0.0645204	0.000907761	2.08106e-05	Unchanged
YME1L1	0.399858	0.00256924	0.0280128	Unchanged
DNAJC14	0.535771	0.00209375	0.000342717	Unchanged
BRAF	0.371709	0.0848183	0.00706137	Unchanged
CCL28	0.282334	1.9768e-05	0.000195867	Unchanged
MAP2K6	0.985702	5.15312e-05	4.10435e-05	Unchanged
EMB	0.768622	0.123387	0.0370105	Unchanged
CLASP2	0.945485	0.0732081	0.041866	Unchanged
LANCL1	0.908942	0.0116281	0.0246303	Unchanged
CDC37	0.912326	0.0300312	0.0144007	Unchanged
DLK1	0.268197	0.110013	0.00608376	Unchanged
SLC5A5	0.689614	0.0025233	0.000618543	Unchanged
ZYX	0.653287	0.04264	0.00858035	Unchanged
HPS1	0.999885	0.00345121	0.00336509	Unchanged
CYP27B1	0.182758	0.00377395	0.107412	Unchanged
PTPRE	0.948169	0.0550626	0.0317369	Unchanged
GSTO1	0.458483	0.0152555	0.131159	Unchanged
LIM2	0.17224	0.0884861	0.0028877	Unchanged
TJP2	0.977314	0.0179698	0.025925	Unchanged
IFT172	0.358777	0.00271794	0.000257296	Unchanged
TGFBI	0.245013	0.24282	0.013365	Unchanged
NRXN3	0.901627	0.0103936	0.0227171	Unchanged
POU6F1	0.979464	0.0353577	0.049856	Unchanged
S100A8	0.87487	0.00141495	0.00332186	Unchanged
CSNK2A1	0.296709	0.000898199	0.0137948	Unchanged
NRXN2	0.0909943	0.0744467	0.00124465	Unchanged
NAT1	0.239652	0.0069498	0.141184	Unchanged
NAT2	0.984291	0.00712285	0.00526927	Unchanged
CUX1	0.351667	0.255991	0.0226755	Unchanged
CDC123	0.797008	5.16329e-05	0.00013292	Unchanged
F2RL1	0.357051	0.0338354	0.344304	Unchanged
CYTH1	0.991041	0.000115951	9.595e-05	Unchanged
CAPN9	0.704951	0.0177899	0.00419879	Unchanged
TRIP10	0.449328	0.30105	0.0392984	Unchanged
PSMD10	0.543477	0.0015628	0.0104046	Unchanged
UBE2N	0.222664	0.00192214	0.000113297	Unchanged
SLC7A9	0.385903	0.223577	0.0218596	Unchanged
LPAR1	0.192295	0.0599099	0.00220427	Unchanged
KCNH2	0.596941	0.189542	0.0355949	Unchanged
CRYM	0.9253	0.00525107	0.00271163	Unchanged
CCR3	0.932526	0.00658196	0.0124683	Unchanged
BIN1	0.111448	0.00542605	0.000143607	Unchanged
CDH17	0.310494	0.0487837	0.00317185	Unchanged
KCNJ12	0.208799	0.0998711	0.0040712	Unchanged
UBR5	0.864661	0.00149321	0.000630801	Unchanged
MMP10	0.492912	0.00087115	0.00654616	Unchanged
VIP	0.795646	0.0088305	0.00279764	Unchanged
BDH1	0.0869382	2.15804e-08	1.68648e-07	Unchanged
SLC6A7	0.647256	0.0870216	0.0175987	Unchanged
PRDX1	0.970901	0.000266846	0.000186443	Unchanged
SLC15A1	0.772133	0.0633333	0.0185046	Unchanged
PSMC4	0.557246	0.273704	0.0489001	Unchanged
PEX6	0.90943	0.0491185	0.100717	Unchanged
EPN1	0.137871	0.00969878	0.000289423	Unchanged
PLSCR1	0.861956	0.119341	0.0487896	Unchanged
TPM3	0.123569	0.00154309	5.45676e-05	Unchanged
RPS23	0.243086	0.0334039	0.00163112	Unchanged
PCYT1A	0.964298	0.0268467	0.0424457	Unchanged
ECHS1	0.409177	7.01866e-07	1.86858e-07	Unchanged
GPR83	0.999344	0.00770305	0.00724326	Unchanged
FLT3	0.335711	4.14961e-05	5.99638e-06	Unchanged
APOA5	0.65292	0.118343	0.0248796	Unchanged
RPS3	0.412034	0.238196	0.0258921	Unchanged
RPS16	0.174997	0.000300459	1.86356e-05	Unchanged
NAPA	0.631024	0.163351	0.0332694	Unchanged
CACNG3	0.991857	0.000309558	0.000255752	Unchanged
PSMC3IP	0.695933	0.0023757	0.000594624	Unchanged
CFH	0.724212	0.00821589	0.0330341	Unchanged
TNFRSF1B	0.0646048	0.00245304	4.65055e-05	Unchanged
HSPB2	0.27883	0.0118001	0.191099	Unchanged
IFI27	0.765274	5.45219e-05	2.06373e-05	Unchanged
CYGB	0.380691	0.069848	0.00596564	Unchanged
SLC38A1	0.543156	0.0390879	0.23572	Unchanged
CAPN8	0.166768	1.52431e-06	2.03659e-07	Unchanged
ICMT	0.0666381	0.0220641	0.000301255	Unchanged
MUTYH	0.867007	0.00070615	0.001665	Unchanged
NDEL1	0.293623	0.0839667	0.0051259	Unchanged
EFNA3	0.216117	0.127223	0.00548407	Unchanged
A1CF	0.106399	0.0455222	0.000906962	Unchanged
NAP1L3	0.93971	0.00192131	0.00344499	Unchanged
CRY2	0.979332	0.0127808	0.0181382	Unchanged
NECAB2	0.410088	0.123878	0.0121534	Unchanged
ACTN3	0.98252	0.0294733	0.0405337	Unchanged
KCNG3	0.120491	0.0405195	0.000920884	Unchanged
KLC1	0.851444	0.0379584	0.0143277	Unchanged
CD79B	0.534106	0.0165517	0.00236866	Unchanged
B3GALT4	0.0980217	5.02277e-05	0.00177124	Unchanged
PCSK4	0.842634	0.000269572	0.000114431	Unchanged
GRP	0.14994	0.00474657	0.00016864	Unchanged
CDC25A	0.247313	3.36194e-08	1.5116e-07	Unchanged
LNPEP	0.414839	0.21066	0.0225705	Unchanged
DUSP5	0.733778	0.08934	0.0235136	Unchanged
CES2C	0.176507	5.37115e-08	3.17515e-07	Unchanged
RPH3AL	0.310613	3.1542e-06	5.82518e-07	Unchanged
PTPRH	0.400601	0.000276547	0.00253844	Unchanged
AP3M1	0.604245	0.0120216	0.068425	Unchanged
GCHFR	0.338453	0.00241639	0.000216351	Unchanged
GCSH	0.471044	0.342874	0.0498972	Unchanged
LGALS2	0.295245	0.00091977	7.93829e-05	Unchanged
SLC31A1	0.37459	0.0588631	0.00489939	Unchanged
EIF2B3	0.732933	0.0416372	0.010655	Unchanged
GZMC	0.846589	0.000177263	7.76669e-05	Unchanged
KIF11	0.357126	0.000160182	0.00160943	Unchanged
COX8A	0.855373	0.110752	0.0439995	Unchanged
DNAH1	0.387722	0.00479267	0.000472478	Unchanged
PTPRG	0.9591	0.07332	0.0453179	Unchanged
XCL1	0.639877	0.025237	0.124282	Unchanged
ATP5F1	0.239892	0.00307032	0.0647346	Unchanged
DCXR	0.051737	0.000172417	0.0149907	Unchanged
SPATA6	0.623413	0.0861748	0.0162147	Unchanged
AAGAB	0.329784	0.226809	0.0179528	Unchanged
MK1	0.554879	0.175629	0.0287266	Unchanged
CAMK1	0.645938	0.0134729	0.0676897	Unchanged
CYP2D4	0.622582	0.138613	0.0270148	Unchanged
CXCL3	0.952017	0.0390369	0.0660194	Unchanged
STAMBP	0.948753	0.00903687	0.0157519	Unchanged
SPON2	0.916414	0.0215483	0.0105156	Unchanged
TNRC6B	0.560121	0.139208	0.0224786	Unchanged
NIP7	0.649887	0.0473527	0.00944583	Unchanged
SLC9A5	0.0721881	8.46405e-09	6.15255e-08	Unchanged
OPN4	0.939222	0.0128616	0.0236112	Unchanged
CAND2	0.168397	0.00289592	0.0909145	Unchanged
PTGR1	0.63725	0.00472284	0.000966508	Unchanged
CEP19	1	0.000359711	0.000359341	Unchanged
PLB1	0.805042	0.0221463	0.00711404	Unchanged
DAD1	0.420706	0.000539943	0.00494418	Unchanged
FBXO6	0.725602	0.0269749	0.0067392	Unchanged
GMPR2	0.874759	0.0667994	0.0278485	Unchanged
NUDT6	0.392592	0.00185539	0.000203423	Unchanged
CD48	0.974875	1.90072e-05	2.53608e-05	Unchanged
TMEM150A	0.580552	0.00494798	0.000862134	Unchanged
GPR116	0.150636	0.00857732	0.00028326	Unchanged
CKLF	0.947235	0.0469625	0.0811001	Unchanged
IL11RA1	0.53911	0.212205	0.0340801	Unchanged
LMBRD1	0.309712	4.44321e-09	1.34876e-08	Unchanged
PRLHR	0.984888	0.0342149	0.025419	Unchanged
FAS	0.68359	0.143537	0.0336877	Unchanged
LY6I	0.765079	0.0298632	0.102088	Unchanged
GBX1	0.565702	0.000516622	0.000102832	Unchanged
RIPK3	0.130981	0.031162	0.000784509	Unchanged
FMO5	0.424056	0.010843	0.10662	Unchanged
PPP2R2D	0.482805	0.26858	0.0379622	Unchanged
ZFP91	0.384441	0.187348	0.0176547	Unchanged
PCYOX1	0.631725	0.0459619	0.216158	Unchanged
RAB31	0.0893515	0.0614451	0.00101469	Unchanged
PRIM1	0.864488	1.79236e-09	2.47588e-09	Unchanged
BCAS1	0.389781	0.193492	0.0186886	Unchanged
MAFK	0.83242	0.118542	0.0436545	Unchanged
VPS4A	0.113465	0.0126403	0.000302868	Unchanged
FRMD4B	0.898878	0.0853211	0.0395081	Unchanged
PCDHGA9	0.0733816	0.00231525	4.92247e-05	Unchanged
TSGA10	0.537963	0.207364	0.0330524	Unchanged
NR2C1	0.998353	0.00250545	0.00227932	Unchanged
CYP3A18	0.875541	7.49784e-05	3.71986e-05	Unchanged
GPR37L1	0.083213	0.000785814	0.0505138	Unchanged
SOCS1	0.372421	0.0208652	0.00175937	Unchanged
DCLRE1C	0.921361	0.037209	0.0732941	Unchanged
LY49I2	0.12681	4.57097e-05	0.00121541	Unchanged
SFXN5	0.765674	0.0423878	0.140966	Unchanged
FADD	0.861254	0.0041916	0.0106481	Unchanged
CYP4A8	0.364612	0.214025	0.0191792	Unchanged
CYP4F6	0.757382	0.0229679	0.0814958	Unchanged
PPP1R17	0.970794	0.00224865	0.00336644	Unchanged
GJC1	0.405813	0.400464	0.0495857	Unchanged
LZTS1	0.401686	0.126976	0.0121219	Unchanged
MNAT1	0.590682	0.00125682	0.00716252	Unchanged
SEC11C	0.833157	0.0107697	0.00384029	Unchanged
NALCN	0.815232	0.0179621	0.0536529	Unchanged
LY49S3	0.1191	5.02461e-07	5.62338e-06	Unchanged
ZFP597	0.697702	4.39655e-10	2.67371e-10	Unchanged
SCLT1	0.506865	0.220183	0.0322096	Unchanged
PRRX1	0.382341	0.0964525	0.00840697	Unchanged
FBLN2	0.7691	0.0577753	0.0166696	Unchanged
CTTNBP2	0.389629	0.027164	0.00240715	Unchanged
IMPA2	0.705582	0.00344899	0.000868675	Unchanged
TAC4	0.792597	0.00161804	0.000543105	Unchanged
PDIA6	0.502342	0.191724	0.0269949	Unchanged
SMIM3	0.173348	0.0388175	0.00129131	Unchanged
AKR1B8	0.38776	3.53711e-10	1.52826e-10	Unchanged
STK16	0.549983	0.0029648	0.0198815	Unchanged
HSD17B6	0.988156	8.56008e-06	1.03119e-05	Unchanged
UGT2B7	0.11156	0.000128537	0.00475724	Unchanged
TOX4	0.990718	0.0472601	0.0375405	Unchanged
CEACAM10	0.974449	0.0255742	0.0173259	Unchanged
NUBP1	0.880164	0.00145296	0.00334632	Unchanged
METTL22	0.321919	0.0153905	0.00109726	Unchanged
RGD1565166	0.161732	0.00126585	5.85742e-05	Unchanged
ROGDI	0.373904	0.157323	0.0139086	Unchanged
NMRAL1	0.65204	0.00641379	0.00134625	Unchanged
TBC1D24	0.922329	0.00527841	0.010476	Unchanged
PIGQ	0.820641	0.0147388	0.00500936	Unchanged
UBTD2	0.444005	0.000709704	0.0061518	Unchanged
OLR1398	0.550125	0.0948231	0.0143697	Unchanged
CLK4	0.280647	0.00717986	0.121758	Unchanged
MFAP3	0.611999	0.0127171	0.0706254	Unchanged
OLR1436	0.719293	0.0129672	0.00321818	Unchanged
JMJD4	0.667449	0.108964	0.0237673	Unchanged
ZFP496	0.154547	0.0108178	0.000356395	Unchanged
COPS3	0.820331	0.0207363	0.0606674	Unchanged
LRRC48	0.410424	0.267934	0.0297454	Unchanged
B9D1	0.441379	0.0018347	0.000233024	Unchanged
ZSWIM7	0.083355	0.0276155	0.000452206	Unchanged
RPL26	0.264115	0.050671	0.00269758	Unchanged
PFAS	0.333107	0.0378426	0.00270162	Unchanged
WRAP53	0.449672	0.0935894	0.0102882	Unchanged
SLC16A13	0.375869	0.156973	0.0139751	Unchanged
MED31	0.396134	0.00894479	0.000861684	Unchanged
RILP	0.184315	0.00012356	0.00263105	Unchanged
SLC43A2	0.764814	0.0372081	0.125371	Unchanged
SKA2	0.070782	0.0482809	0.000645123	Unchanged
TOM1L1	0.413501	0.0627551	0.00600277	Unchanged
LRRC59	0.824123	0.015102	0.00519134	Unchanged
MRPL45	0.598221	0.0127336	0.073585	Unchanged
CISD3	0.365161	0.27591	0.0262011	Unchanged
CCR7	0.410785	0.0251126	0.233089	Unchanged
KRT15	0.671311	0.0014983	0.00677647	Unchanged
EIF1	0.0926034	0.00219204	5.71103e-05	Unchanged
COASY	0.842966	1.05442e-05	5.24433e-06	Unchanged
RDM1	0.593258	0.025216	0.141029	Unchanged
PYY	0.912761	0.0286351	0.0589997	Unchanged
HIGD1B	0.585735	0.0111186	0.0669733	Unchanged
SMNDC1	0.99991	0.000148895	0.0001518	Unchanged
HELZ	0.401602	0.00136949	0.000159206	Unchanged
CEP112	0.147591	0.00643685	0.000216188	Unchanged
OTOP2	0.784111	0.0772738	0.023649	Unchanged
ARMC7	0.851191	0.00128165	0.00326789	Unchanged
SECTM1B	0.215384	0.00054201	0.0117862	Unchanged
METTL23	0.525738	0.000610002	0.000108087	Unchanged
ST6GALNAC1	0.104357	3.11973e-14	3.5083e-14	Unchanged
MARCH11	0.1914	0.0420477	0.00155271	Unchanged
SEPT9	0.46839	0.0013449	0.0112596	Unchanged
MRPL40	0.933927	0.0364348	0.0193667	Unchanged
ROPN1	0.942671	0.0676449	0.0380282	Unchanged
TMEM39A	0.901845	0.0140888	0.03074	Unchanged
NAA50	0.820807	0.0184495	0.00625577	Unchanged
SPICE1	0.35366	0.00294785	0.0382039	Unchanged
IFITM7	0.193517	0.0169461	0.000672091	Unchanged
GBE1	0.321335	0.0215546	0.270728	Unchanged
MCOLN1	0.52602	0.00493342	0.000736954	Unchanged
CD209B	0.5723	0.000907224	0.00017515	Unchanged
PMS2	0.966664	0.0672709	0.0435507	Unchanged
CYP2W1	0.82232	0.0259365	0.00882203	Unchanged
ASMTL	0.912858	0.000971128	0.00193824	Unchanged
MOSPD3	0.580955	0.000929245	0.000183102	Unchanged
RABL5	0.589018	0.222397	0.0418787	Unchanged
POLR2J	0.669777	0.0380913	0.166305	Unchanged
TRIM50	0.509644	0.168326	0.0237891	Unchanged
TPST1	0.372074	0.0437996	0.00360963	Unchanged
DHX37	0.989645	4.86365e-05	4.01031e-05	Unchanged
UNC119B	0.76823	0.036538	0.122068	Unchanged
RNF10	0.920833	0.0758625	0.0384636	Unchanged
RBMS2	0.839922	0.0028818	0.0010933	Unchanged
PODNL1	0.0824136	0.0034941	7.61167e-05	Unchanged
RGD1564093	0.460296	0.352277	0.0499572	Unchanged
DHPS	0.837142	0.0477181	0.0171792	Unchanged
CDK18	0.146756	2.92632e-07	4.52222e-08	Unchanged
RGD1309104	0.956171	0.0758466	0.046104	Unchanged
RGD1304982	0.400504	9.37137e-08	2.92605e-08	Unchanged
CENPL	0.137765	4.17727e-07	4.05626e-06	Unchanged
MGST3	0.641073	0.00320271	0.0163405	Unchanged
FCGR2B	0.297517	0.00284576	0.0461506	Unchanged
OLR1583	0.876871	0.000202937	0.000439116	Unchanged
ADSS	0.392902	0.0623396	0.00554735	Unchanged
EFCAB2	0.562282	0.00188514	0.000334319	Unchanged
MIXL1	0.558733	0.0751997	0.0115541	Unchanged
HSD17B11	0.42945	0.0030985	0.000361934	Unchanged
SDAD1	0.451202	0.164992	0.0192471	Unchanged
EPGN	0.854357	0.0156744	0.0410465	Unchanged
USP46	0.984516	0.0475106	0.0352599	Unchanged
LRRC66	0.855684	0.0067987	0.0177475	Unchanged
HSPD1-PS2	0.415893	0.271531	0.0308234	Unchanged
RGD1562755	0.579858	0.197724	0.0355101	Unchanged
FAM184B	0.411575	0.00484771	0.000515307	Unchanged
MORC2	0.33156	0.0240925	0.286179	Unchanged
MTFP1	0.964892	0.0192351	0.0303803	Unchanged
FAM149B1	0.968756	0.00205755	0.00136537	Unchanged
PSMD6	0.854418	0.0796417	0.0309883	Unchanged
OXSM	0.94996	0.00210295	0.0012487	Unchanged
RGD1562035	0.446873	0.0387252	0.299498	Unchanged
SAP18	0.436145	0.0422342	0.329343	Unchanged
CAB39L	0.966003	0.00707291	0.00453229	Unchanged
PBK	0.484889	0.14822	0.0190465	Unchanged
DOK2	0.752697	0.00734851	0.0270636	Unchanged
RFT1	0.999941	0.0128438	0.0130847	Unchanged
ISYNA1	0.997489	0.033995	0.0383336	Unchanged
RGD1311747	0.975145	0.0326033	0.0476425	Unchanged
TMEM66	0.877291	0.00490548	0.0117589	Unchanged
USP4	0.0774812	1.17866e-05	7.11441e-07	Unchanged
COPRS	0.964657	0.00117896	0.00182024	Unchanged
FASTKD3	0.424028	0.0816327	0.00816904	Unchanged
UIMC1	0.313094	0.000160961	1.83872e-05	Unchanged
PTPDC1	0.65743	0.204366	0.0464464	Unchanged
ECI3	0.720973	0.0182936	0.0730345	Unchanged
HAX1	0.964966	0.0189963	0.0299905	Unchanged
ST8SIA6	0.782865	7.63613e-08	4.23943e-08	Unchanged
MRC1	0.881132	0.0322327	0.0135831	Unchanged
SPAG6L	0.326199	0.0666131	0.00462183	Unchanged
ETL4	0.0710004	0.000401679	0.0285996	Unchanged
RTTN	0.3318	0.00106773	0.000102497	Unchanged
CTDP1	0.729052	0.0373552	0.00943526	Unchanged
PRRC1	0.459554	0.000287512	4.62056e-05	Unchanged
CIDEA	0.315918	0.00289351	0.0434801	Unchanged
ATP8B1	0.112848	0.0144454	0.000338789	Unchanged
SLC27A6	0.782495	0.0781409	0.0238025	Unchanged
SLC25A2	0.657206	0.0306404	0.14147	Unchanged
PCDHB14	0.466659	0.28284	0.0384378	Unchanged
SPATA24	0.282891	0.00394527	0.0680969	Unchanged
ERCC3	0.308528	0.185924	0.0130109	Unchanged
INO80C	0.900632	0.0736058	0.0341379	Unchanged
KCTD1	0.478531	0.330829	0.048767	Unchanged
CMTM3	0.386947	0.0209207	0.214818	Unchanged
SLC38A7	0.651388	0.00580473	0.00122227	Unchanged
FTO	0.958251	0.0320616	0.0194625	Unchanged
RGD1559531	0.987948	0.0132899	0.0173511	Unchanged
PGRMC1	0.982814	0.0007749	0.000579334	Unchanged
CES4A	0.976831	0.0645286	0.0449519	Unchanged
DUS2L	0.696218	0.147032	0.0359288	Unchanged
DPEP2	0.0690839	7.42148e-08	8.26986e-07	Unchanged
NOB1	0.550275	0.0377925	0.00558141	Unchanged
TXNL4B	0.718089	0.0576883	0.0142007	Unchanged
DDX19A	0.603222	0.0505435	0.00877813	Unchanged
CTU2	0.151208	0.117771	0.00337038	Unchanged
NUP133	0.94933	2.21015e-05	3.35924e-05	Unchanged
GALNT2	0.831829	2.17642e-05	4.85073e-05	Unchanged
HABP2	0.912502	0.000713053	0.00141207	Unchanged
MRPL18	0.999514	2.02492e-06	2.09441e-06	Unchanged
TTLL2	0.860874	0.0103996	0.00408987	Unchanged
B3GNT6	0.962579	5.12528e-08	6.45323e-08	Unchanged
VOM2R10	0.183325	1.13896e-11	4.23306e-12	Unchanged
RGD1563859	0.116546	0.0837902	0.00179918	Unchanged
LRP11	0.442066	0.16721	0.0189524	Unchanged
TSEN34	0.626615	0.0344658	0.170517	Unchanged
OLR3	0.188805	0.133836	0.00495436	Unchanged
TMEM160	0.747805	0.0674556	0.0182965	Unchanged
MED29	0.996395	0.03063	0.0353852	Unchanged
SARS2	0.775137	0.00921494	0.00273451	Unchanged
RINL	0.82379	0.0338638	0.095983	Unchanged
SYNE4	0.460088	0.0123413	0.00142925	Unchanged
FFAR2	0.825952	0.00790117	0.0229358	Unchanged
GPI	0.32166	0.231607	0.0178148	Unchanged
WDR88	0.627237	0.130913	0.0257228	Unchanged
RUVBL2	0.305725	0.228552	0.016406	Unchanged
TSG101	0.702317	0.170199	0.0430731	Unchanged
ISG20	0.335496	0.00897801	0.12099	Unchanged
ZFAND6	0.611176	0.178429	0.034657	Unchanged
CCDC89	0.116989	0.000860277	0.0388922	Unchanged
ANKRD42	0.455555	0.00660138	0.0599626	Unchanged
NDUFC2	0.694873	0.00536435	0.00128219	Unchanged
POLD3	0.804046	0.057049	0.0184283	Unchanged
ART2B	0.0874556	2.2049e-13	3.53273e-13	Unchanged
CTR9	0.522565	0.116073	0.0163969	Unchanged
OLR93	0.345099	0.0875927	0.0066053	Unchanged
OLR143	0.772506	0.0844239	0.0250024	Unchanged
FAM160A2	0.259608	0.000144357	0.00212216	Unchanged
OLR246	0.316945	0.274688	0.0215585	Unchanged
UQCRC2	0.770249	0.132741	0.0402689	Unchanged
UBFD1	0.999732	0.0168393	0.0161853	Unchanged
COG7	0.651029	0.128198	0.0269926	Unchanged
SLX1B	0.720457	0.146705	0.0385532	Unchanged
INO80E	0.977841	0.000919231	0.00128923	Unchanged
CTF2	0.908265	0.00911995	0.00432617	Unchanged
ARL6IP1	0.995765	0.00292843	0.00251433	Unchanged
RNF152	0.588957	0.000268336	5.98135e-05	Unchanged
FUOM	0.981924	1.66422e-05	1.31214e-05	Unchanged
PAOX	0.625058	0.0212001	0.110261	Unchanged
IRF7	0.926275	0.011367	0.0222534	Unchanged
TSPAN4	0.364097	0.190712	0.0167145	Unchanged
CHID1	0.999566	0.00819252	0.00779185	Unchanged
PHLDA2	0.51082	0.30303	0.0482093	Unchanged
NDUFS8	0.756357	0.00455172	0.00130919	Unchanged
RBM4	0.849071	0.0107484	0.0287792	Unchanged
SNX15	0.250519	8.29745e-06	1.15705e-06	Unchanged
MAP4K2	0.574466	0.226847	0.0410469	Unchanged
OTUB1	0.86442	0.00280956	0.00699326	Unchanged
MS4A6A	0.581221	0.00213404	0.0128513	Unchanged
OLR384	0.977888	7.87954e-06	1.01613e-05	Unchanged
PLGRKT	0.951869	0.00841036	0.00493419	Unchanged
NDUFB8	0.346055	0.000470361	5.2068e-05	Unchanged
CALHM2	0.954854	0.0758015	0.0457215	Unchanged
OBFC1	0.824858	0.0246928	0.0084726	Unchanged
SFR1	0.958752	0.0183395	0.0301305	Unchanged
SLC35G1	0.992794	0.030319	0.024699	Unchanged
IFIT1LB	0.203856	0.193041	0.00816397	Unchanged
IFIT2	0.177233	0.000140675	0.00319511	Unchanged
TAAR7B	0.310283	0.188116	0.0132864	Unchanged
CLIC2	0.885018	0.0290596	0.0124276	Unchanged
SLC44A4	0.314867	0.0278731	0.00187116	Unchanged
NUDT3	0.611408	0.000703591	0.00363572	Unchanged
TEAD3	0.889738	0.0851431	0.0379868	Unchanged
ARMC12	0.319272	0.0166567	0.220806	Unchanged
BTBD9	0.990877	0.000364454	0.000447867	Unchanged
GLO1	0.843565	0.000742228	0.000301387	Unchanged
TRPM2	0.567741	0.0140328	0.00223242	Unchanged
PPA1	0.179186	0.0751005	0.00255355	Unchanged
ASCC1	0.439378	0.0287697	0.00301043	Unchanged
DNAJB12	0.304297	0.11923	0.00777837	Unchanged
WASF1	0.595649	0.0195865	0.00334473	Unchanged
NAIP5	0.491298	0.00261967	0.000372023	Unchanged
GTF2H2	0.59971	0.143148	0.0261393	Unchanged
SLC30A5	0.342936	0.136282	0.010532	Unchanged
ACTBL2	0.953045	0.00502754	0.00298914	Unchanged
MOCS2	0.998787	4.09221e-06	4.32852e-06	Unchanged
SKP2	0.0513789	0.000235403	0.0217193	Unchanged
IL7R	0.461414	0.0742111	0.00838301	Unchanged
TNIK	0.87707	0.0371849	0.0874731	Unchanged
MRPL47	0.773496	0.0557013	0.0162809	Unchanged
ACAD9	0.393211	7.93428e-10	1.8002e-09	Unchanged
MGST2	0.946405	0.054555	0.0311356	Unchanged
EXOSC8	0.181125	0.180087	0.00657382	Unchanged
ALG5	0.742626	0.0203963	0.0760344	Unchanged
TM4SF1	0.983777	0.00841789	0.0114634	Unchanged
MND1	0.753011	0.00230621	0.00067817	Unchanged
FHDC1	0.997316	0.0114591	0.0129899	Unchanged
S100A1	0.705184	0.000404018	0.000116003	Unchanged
SNAPAP	0.306833	0.0145494	0.000982288	Unchanged
SSR2	0.494139	0.00483758	0.000660046	Unchanged
SLC50A1	0.314876	5.732e-06	4.20968e-05	Unchanged
UBE2Q1	0.779727	0.0365965	0.1182	Unchanged
ZFP697	0.9272	0.00892176	0.01738	Unchanged
BCAS2	0.977253	0.0449845	0.031284	Unchanged
BCL2L15	0.67494	0.000116019	0.000438377	Unchanged
RGD1564469	0.62971	0.228425	0.0487503	Unchanged
RAP1A	0.131895	0.0333763	0.000841994	Unchanged
LAMTOR5	0.448095	0.23764	0.0291925	Unchanged
VAV3	0.977228	0.0237662	0.0342637	Unchanged
NTNG1	0.349394	0.2605	0.0229683	Unchanged
TRMT10A	0.101167	0.00772695	0.000177803	Unchanged
CLNK	0.716022	0.0802407	0.0198842	Unchanged
TNNI3K	0.62623	0.144925	0.0286914	Unchanged
DEPDC1	0.827809	0.123898	0.0450612	Unchanged
DNAJB4	0.761975	0.0860278	0.0246669	Unchanged
CLCN6	0.689777	0.011772	0.00268594	Unchanged
RND3	0.614783	0.0047982	0.0267191	Unchanged
SLC4A10	0.870888	0.00622631	0.0153442	Unchanged
TTC21B	0.0504284	9.0357e-05	0.00709718	Unchanged
SPC25	0.310062	0.293667	0.0228016	Unchanged
FKBP7	0.680059	0.171001	0.0405236	Unchanged
DNAJC10	0.196119	0.0558565	0.00210281	Unchanged
ZFP804A	0.442295	0.0223282	0.00237717	Unchanged
RGD1309540	0.902602	0.00109556	0.00229006	Unchanged
RGD1309730	0.340959	0.0182751	0.00138474	Unchanged
COMMD9	0.412016	0.0815044	0.00782439	Unchanged
ELL3	0.400381	0.0118484	0.124884	Unchanged
MRPS5	0.417057	0.147139	0.0150613	Unchanged
CHCHD5	0.999519	0.0269921	0.0284573	Unchanged
RGD1564425	0.821563	0.0196293	0.0572864	Unchanged
FERMT1	0.903165	0.0967642	0.045869	Unchanged
NDUFAF5	0.54679	0.0254253	0.161203	Unchanged
BPI	0.315327	0.0642288	0.00426299	Unchanged
PLTP	0.474309	0.127274	0.0155462	Unchanged
ARFGEF2	0.979011	1.60917e-07	1.93847e-07	Unchanged
DLX2	0.992045	0.0493857	0.06097	Unchanged
SP5	0.908166	0.00422548	0.00203433	Unchanged
FUT7	0.121551	0.0601034	0.00135362	Unchanged
VAV2	0.996844	0.0161675	0.0141102	Unchanged
CERCAM	0.886791	0.0181313	0.00781284	Unchanged
PHYHD1	0.861593	0.0844048	0.0338003	Unchanged
FAM73B	0.392437	0.0136576	0.00126303	Unchanged
CIZ1	0.310247	4.36003e-05	5.83321e-06	Unchanged
RABEPK	0.352707	0.112725	0.00889255	Unchanged
GSN	0.439479	0.197908	0.0228195	Unchanged
STOM	0.411402	0.00240338	0.025105	Unchanged
NDUFA8	0.999751	0.00069918	0.000675212	Unchanged
RPA3	0.695829	0.0848032	0.0198212	Unchanged
ST7	0.439921	0.0487426	0.363528	Unchanged
AKR1B10	0.80998	1.54066e-05	3.56952e-05	Unchanged
SNX10	0.812703	0.000349144	0.000134254	Unchanged
FKBP9	0.457714	0.0530833	0.00587318	Unchanged
MRPL19	0.969218	0.0342328	0.0521972	Unchanged
RTKN	0.126203	8.84552e-05	5.18036e-06	Unchanged
MOB1A	0.584964	0.00424172	0.0257885	Unchanged
BOLA3	0.962653	0.00304961	0.00193391	Unchanged
TPRKB	0.698861	0.0134878	0.00314752	Unchanged
DUSP11	0.998203	0.00341047	0.00376967	Unchanged
CCDC37	0.99817	0.0153438	0.0170187	Unchanged
IL17RC	0.989828	0.0512419	0.0402911	Unchanged
FAM21C	0.367628	0.24755	0.0231181	Unchanged
RAD52	0.199389	0.00196051	0.0510333	Unchanged
LEPREL2	0.948151	1.04246e-06	1.46606e-06	Unchanged
MRPS35	0.36057	3.91412e-05	6.08399e-06	Unchanged
ATP6V1H	0.217487	0.0300282	0.00129842	Unchanged
NDUFAF6	0.894918	9.68993e-08	1.46844e-07	Unchanged
ARID1A	0.565963	0.00219948	0.0138923	Unchanged
ZFP362	0.293855	0.000407	3.8783e-05	Unchanged
MATN1	0.908428	0.0228677	0.0107715	Unchanged
WWP1	0.926804	0.0614267	0.0318244	Unchanged
ATP6V0D2	0.557154	0.00423784	0.0280333	Unchanged
PNISR	0.535383	0.0706675	0.0100792	Unchanged
RARS2	0.369987	0.129047	0.0109964	Unchanged
DDX58	0.715127	0.000610878	0.000175056	Unchanged
NDUFB6	0.411031	0.00449722	0.000480303	Unchanged
CHMP5	0.428148	6.45267e-05	1.12299e-05	Unchanged
ACTL7A	0.0613221	0.0585002	0.000674005	Unchanged
TEX10	0.857224	0.0843881	0.0332573	Unchanged
RGD1305420	0.904175	0.0132417	0.00614325	Unchanged
ZCCHC7	0.0634521	0.030713	0.000385948	Unchanged
SLC31A2	0.645615	0.00978607	0.00197856	Unchanged
MYSM1	0.976532	0.0464242	0.0667598	Unchanged
FGGY	0.622772	0.166786	0.0332321	Unchanged
YIPF1	0.880884	0.0578373	0.0245846	Unchanged
UBE2A	0.780801	0.000420687	0.000146661	Unchanged
OSBPL9	0.152453	0.0476867	0.00137079	Unchanged
RGD1559786	1	0.0380324	0.038069	Unchanged
NASP	0.343861	0.0118905	0.000936516	Unchanged
PPCS	0.95586	0.00758745	0.0126809	Unchanged
MYCL1	0.583582	0.214197	0.0394221	Unchanged
DHDDS	0.769913	0.0178225	0.00512659	Unchanged
ZFP593	0.608298	0.0172718	0.0954628	Unchanged
PITHD1	0.170647	4.93747e-07	4.20711e-06	Unchanged
PLA2G2D	0.253079	0.000888271	0.0166486	Unchanged
EFHD2	0.45611	0.240504	0.0304154	Unchanged
TARDBP	0.999343	0.0181928	0.0170986	Unchanged
CAR6	0.171664	4.22266e-05	0.000807401	Unchanged
SSU72	0.826774	0.0304261	0.0858747	Unchanged
ISG15	0.764413	0.000692046	0.000224314	Unchanged
COX7A2L	0.721917	0.0132329	0.0532454	Unchanged
ATRAID	0.0667428	0.0258044	0.000346294	Unchanged
EMILIN1	0.467511	0.168237	0.0207675	Unchanged
GEN1	0.663243	0.135802	0.0298224	Unchanged
SCIN	0.0597168	5.97566e-06	0.000204614	Unchanged
EAPP	0.265385	0.250545	0.0153276	Unchanged
RPL10L	0.289452	0.00420156	0.0704354	Unchanged
RGD1565002	0.942968	0.00269719	0.00478607	Unchanged
SLC38A6	0.864409	4.01399e-07	6.82932e-07	Unchanged
MPHOSPH6-PS1	0.308263	0.102566	0.00672971	Unchanged
MED6	0.1161	0.0953344	0.00204203	Unchanged
ZFYVE1	0.931044	0.0281826	0.0147395	Unchanged
AREL1	0.898608	0.103818	0.0484635	Unchanged
ASB2	0.0724646	0.000415652	1.21277e-05	Unchanged
IFI27L2B	0.510316	0.0234137	0.00308272	Unchanged
APOPT1	0.964012	0.0151271	0.00951572	Unchanged
ABCA7	0.809053	0.143594	0.0496657	Unchanged
ANKRD24	0.845247	0.0145475	0.0393904	Unchanged
CRY1	0.907001	0.0365837	0.0171667	Unchanged
LTA4H	0.894836	0.00831652	0.00373755	Unchanged
NDUFA12	0.924326	0.000152237	8.65786e-05	Unchanged
MYF5	0.579187	0.0428879	0.232598	Unchanged
GLIPR1	0.17868	0.135353	0.00471072	Unchanged
EXT1	0.945855	0.0143582	0.00811058	Unchanged
NDRG1	0.499916	0.00111466	0.00833268	Unchanged
NSMCE2	0.393585	0.114078	0.0104801	Unchanged
ATP6V1C1	0.870406	0.0227506	0.00919104	Unchanged
ANKRD46	0.72613	0.0174483	0.00438952	Unchanged
THEM6	0.165486	0.0846277	0.00263992	Unchanged
SLC39A4	0.624346	0.0459366	0.220105	Unchanged
TTLL12	0.274878	0.218953	0.0136045	Unchanged
ARHGAP8	0.397995	0.326216	0.0365904	Unchanged
TTC38	0.870787	0.00034804	0.000159222	Unchanged
RGD1560617	0.817785	0.0952155	0.0329037	Unchanged
LRRK2	0.60552	0.0233858	0.00409491	Unchanged
DAZAP2	0.580216	0.126632	0.0215293	Unchanged
SMAGP	0.818259	0.00205323	0.00595689	Unchanged
KRT1	0.901447	0.000166633	8.69392e-05	Unchanged
EIF4B	0.820819	0.00189538	0.00543748	Unchanged
ECSIT	0.171048	0.0908491	0.0029442	Unchanged
ESAM	0.862302	0.0476507	0.116588	Unchanged
BUD13	0.654743	0.209585	0.0474464	Unchanged
TTC12	0.492384	0.0838604	0.0105305	Unchanged
ARIH1	0.301451	0.0321276	0.00203203	Unchanged
HEXA	0.937684	0.0193309	0.0104473	Unchanged
PARP6	0.132697	0.000865138	0.0341362	Unchanged
CORO2B	0.8816	0.0188609	0.0445015	Unchanged
TEX9	0.895586	0.00382373	0.00175405	Unchanged
TMOD3	0.533546	0.0375195	0.233457	Unchanged
GSTA4	0.387709	0.00191503	0.000206146	Unchanged
NCK1	0.768504	0.0501975	0.0144033	Unchanged
CEP63	0.0823682	0.000424628	1.35903e-05	Unchanged
UBA5	0.881525	0.00142821	0.00327057	Unchanged
ABHD14A	0.230434	0.00868694	0.000442855	Unchanged
MST1R	0.999239	2.50623e-07	2.41737e-07	Unchanged
NCKIPSD	0.444584	0.0278302	0.230632	Unchanged
SMARCC1	0.787086	0.0021199	0.00681941	Unchanged
SCAP	0.379747	0.16221	0.014712	Unchanged
LRRC2	0.601837	0.0455195	0.231074	Unchanged
UBP1	0.0699962	0.0350893	0.000476423	Unchanged
CTDSPL	0.837814	0.00184357	0.00498667	Unchanged
HHATL	0.181436	0.0614059	0.00211736	Unchanged
RFX2	0.297217	0.0184824	0.00118159	Unchanged
DUS3L	0.87407	7.91332e-07	4.72148e-07	Unchanged
SAFB2	0.534534	0.00275212	0.000439438	Unchanged
RGD1561662	0.603357	0.222581	0.0437448	Unchanged
GLTSCR1L	0.792383	0.00502913	0.00160636	Unchanged
TEX30	0.484896	0.0250631	0.188667	Unchanged
ERCC5	0.140514	0.0232254	0.000643028	Unchanged
PPIL3	0.73487	0.110912	0.0297103	Unchanged
CARF	0.0665041	0.000444784	1.20121e-05	Unchanged
RGD1311357	0.711044	0.120733	0.0302784	Unchanged
PPP1R7	0.811457	0.000573866	0.00161584	Unchanged
D2HGDH	0.977435	0.0051884	0.00745229	Unchanged
FAM174A	0.496275	0.103413	0.013321	Unchanged
COPG2	0.626611	0.00258404	0.0136735	Unchanged
EFCAB1	0.842191	0.00925904	0.0254105	Unchanged
LOC302192	0.055405	0.0426139	0.00045763	Unchanged
RGD1564704	0.92366	0.0757469	0.0389061	Unchanged
F8	0.189854	0.0320565	0.00118864	Unchanged
TSPYL2	0.735125	0.107754	0.0288257	Unchanged
ASB11	0.855916	0.0653205	0.025362	Unchanged
CAR5B	0.937713	0.0668794	0.0366358	Unchanged
RGD1566197	0.722698	0.00703367	0.0284096	Unchanged
FAM86A	0.663577	2.82404e-06	1.05461e-06	Unchanged
ANKS3	0.860001	0.0464701	0.0181547	Unchanged
SRRM2	0.191187	0.0102005	0.000419767	Unchanged
AMDHD2	0.928166	0.000326707	0.000590533	Unchanged
TMEM8A	0.987635	0.0208942	0.0159491	Unchanged
RHBDF1	0.537525	1.2141e-09	2.37444e-09	Unchanged
RGD1310352	0.985325	0.015027	0.0201721	Unchanged
IGTP	0.422167	0.247212	0.0280561	Unchanged
FLCN	0.44332	0.0777008	0.00828213	Unchanged
USP22	0.270751	0.188149	0.0111686	Unchanged
SPECC1	0.467658	0.128892	0.0154246	Unchanged
CTC1	0.158419	0.000754819	3.71679e-05	Unchanged
MPDU1	0.541401	0.240608	0.0398484	Unchanged
PIGS	0.718367	0.0196707	0.00482415	Unchanged
HIC1	0.6854	5.23803e-12	8.11684e-12	Unchanged
SLC46A1	0.161612	0.0325368	0.00101448	Unchanged
TMEM98	0.603409	0.00389918	0.0223878	Unchanged
GDPD1	0.544604	0.241893	0.0404979	Unchanged
SNX11	0.426421	0.0205704	0.188077	Unchanged
KLHL10	0.907717	0.0485171	0.100237	Unchanged
TTC25	0.298197	0.112895	0.00714575	Unchanged
GHDC	0.553159	0.000462309	9.0035e-05	Unchanged
ACBD4	0.767382	0.00132604	0.000418066	Unchanged
STRADA	0.704637	0.0123887	0.0525626	Unchanged
CDC42EP4	0.873598	0.0167316	0.0407794	Unchanged
NAT9	0.378465	0.0289014	0.286799	Unchanged
MRPL38	0.774308	0.0154843	0.00452635	Unchanged
UBE2O	0.0505256	0.0245716	0.000258137	Unchanged
ST6GALNAC2	0.557044	0.00282509	0.01851	Unchanged
ENGASE	0.0553947	2.20552e-06	1.49064e-07	Unchanged
CBX8	0.222722	0.0106901	0.222058	Unchanged
FOXK2	0.610891	0.0683296	0.0122467	Unchanged
SLC16A6	0.771717	0.000258293	9.0422e-05	Unchanged
RGD1563956	0.61483	3.82498e-05	1.06467e-05	Unchanged
ETV5	0.158309	0.0244781	0.000762322	Unchanged
PIGZL1	0.104957	4.88401e-06	4.13315e-07	Unchanged
IQCB1	0.848576	0.0622233	0.0234894	Unchanged
TIMMDC1	0.897156	0.00533926	0.00244428	Unchanged
ST3GAL6	0.12702	0.0152537	0.000398469	Unchanged
C2CD2	0.888927	0.0121924	0.0280714	Unchanged
NRIP1	0.794143	0.00271403	0.000893637	Unchanged
ARHGEF18	0.301108	0.000727511	6.59895e-05	Unchanged
BRI3	0.929235	0.00175147	0.00329897	Unchanged
DAGLB	0.109471	0.0307407	0.000647836	Unchanged
KDELR2	0.628916	0.00762218	0.00148593	Unchanged
ZDHHC4	0.527892	0.040362	0.25164	Unchanged
TTYH3	0.307374	0.120976	0.00800489	Unchanged
TMEM184A	0.120045	0.00180869	0.0816962	Unchanged
COX19	0.364675	0.234255	0.0213779	Unchanged
FAM20C	0.994205	0.0471622	0.0393301	Unchanged
ZFP68	0.993183	0.00755593	0.00922134	Unchanged
ZCWPW1	0.933594	0.0675739	0.0362708	Unchanged
TYW1	0.213771	0.212254	0.00964845	Unchanged
SFSWAP	0.502585	0.0838439	0.0108757	Unchanged
HVCN1	0.0749854	0.0310018	0.000454326	Unchanged
TAOK3	0.885781	0.0455159	0.0196205	Unchanged
OASL2	0.329825	0.142435	0.0105001	Unchanged
TTC28	0.27745	0.0888702	0.0050655	Unchanged
EP400	0.651482	0.0563703	0.0113407	Unchanged
ALKBH2	0.645047	0.0274369	0.00538675	Unchanged
ERCC4	0.0973824	0.000260385	0.0125277	Unchanged
ZRANB3	0.662271	0.0299068	0.00617547	Unchanged
SLC45A3	0.375939	0.154746	0.0137554	Unchanged
MDM4	0.0856997	0.0252582	0.000428502	Unchanged
TROVE2	0.413075	0.00480725	0.0504823	Unchanged
RALGPS2	0.562635	0.00639001	0.0416695	Unchanged
RABGAP1L	0.738083	0.00416046	0.0159221	Unchanged
NUF2	0.44505	0.0938413	0.0101595	Unchanged
OLFML2B	0.40385	0.0947577	0.00891086	Unchanged
ATF6	0.400455	0.0337376	0.304353	Unchanged
FCGR3A	0.435218	0.0406206	0.00416939	Unchanged
TOMM40L	0.746846	0.0335782	0.120066	Unchanged
IGSF9	0.121555	0.00837085	0.000225754	Unchanged
SDCCAG8	0.732691	0.118126	0.0315863	Unchanged
KIF26B	0.765767	0.112799	0.0332994	Unchanged
KCTD3	0.240869	0.0106238	0.203972	Unchanged
TMEM206	0.980898	0.0415396	0.0297713	Unchanged
MPA2L	0.707761	2.03679e-05	6.19343e-05	Unchanged
ABCG3L3	0.583039	0.242808	0.0456683	Unchanged
NUDT9	0.719609	0.146871	0.0385027	Unchanged
STBD1	0.363596	0.118562	0.00978812	Unchanged
ART3	0.361419	0.0270881	0.0021716	Unchanged
THAP6	0.921231	0.0173248	0.0346622	Unchanged
UGT2B10	0.658716	0.000100524	0.000392244	Unchanged
LIMCH1	0.705555	0.0954588	0.0231407	Unchanged
TLR10	0.059545	0.00543592	8.33604e-05	Unchanged
MED28	0.421573	0.0206759	0.191641	Unchanged
PI4K2B	0.350661	0.217048	0.0184918	Unchanged
SH3TC1	0.0859541	0.00917784	0.000177748	Unchanged
OSBP2	0.649951	4.67195e-05	0.000175156	Unchanged
EHBP1	0.637259	0.0332901	0.160765	Unchanged
EFEMP1	0.993901	0.00648408	0.00537749	Unchanged
ANTXR2	0.260881	0.0592809	0.00310688	Unchanged
SAYSD1	0.959077	0.0245688	0.0401858	Unchanged
THOC7	0.714387	0.0566515	0.0137815	Unchanged
ABHD6	0.179	0.00310091	0.0909635	Unchanged
RNASE1L2	0.0930425	0.0341078	0.000608195	Unchanged
IFT88	0.952114	0.0286256	0.0486791	Unchanged
ZDHHC20	0.443358	0.00175874	0.0162415	Unchanged
SGCG	0.12788	0.0975313	0.00231289	Unchanged
PINX1	0.980545	0.0355438	0.0496558	Unchanged
PIBF1	0.444541	0.308184	0.0398561	Unchanged
SPRY2	0.315114	0.242909	0.0183738	Unchanged
PDE12	0.54493	0.11699	0.0177273	Unchanged
ITIH1	0.452033	0.000559978	8.23916e-05	Unchanged
GLT8D1	0.525438	0.022693	0.00313145	Unchanged
PBRM1	0.624391	0.112767	0.0216778	Unchanged
TMEM38A	0.427385	0.00401167	0.000455223	Unchanged
ANO8	0.583251	0.00366912	0.000656651	Unchanged
ATP5HL1	0.684467	0.12192	0.0282454	Unchanged
GTF2E2	0.643351	0.0737511	0.0146177	Unchanged
SGK196	0.962901	0.0302803	0.018922	Unchanged
KLHDC8B	0.421014	0.106064	0.0106699	Unchanged
TUBGCP3	0.777499	0.00625327	0.0212716	Unchanged
ERICH1	0.523121	0.151509	0.022036	Unchanged
DAPK1	0.384628	0.207694	0.0199325	Unchanged
ZFP346	0.642836	0.00902992	0.00181738	Unchanged
FBXO23	0.0887959	0.00073473	0.0439539	Unchanged
ASPN	0.118057	0.110816	0.00242644	Unchanged
SIRT5	0.961678	0.00274499	0.00437858	Unchanged
GFOD1	0.622065	0.027159	0.139478	Unchanged
FARS2	0.965305	0.0236864	0.0372505	Unchanged
RGD1563300	0.876945	0.0646848	0.0271662	Unchanged
SLC17A2	0.99868	0.0144907	0.0132707	Unchanged
HIST1H2AN	0.734366	0.00848243	0.0330615	Unchanged
AKR1E2	0.439169	0.00529205	0.000608555	Unchanged
ANKRD16	0.986868	0.000204301	0.000161202	Unchanged
HSPA14	0.904534	0.0220465	0.0473064	Unchanged
APBB1IP	0.356365	0.0534082	0.00415234	Unchanged
SNCAIP	0.158337	0.00120726	5.52106e-05	Unchanged
SPIRE1	0.410143	0.21931	0.0232904	Unchanged
ABLIM3	0.697103	0.00235457	0.0100472	Unchanged
RGD1309362	0.514231	0.00039537	0.00260913	Unchanged
PURA	0.480218	0.0435378	0.301612	Unchanged
EPB41L4A	0.913006	5.40972e-05	9.76547e-05	Unchanged
MIB1	0.571759	0.00294577	0.000518556	Unchanged
ELAC1	0.686766	0.155168	0.0370785	Unchanged
GTL3	0.0685703	0.0372385	0.000493244	Unchanged
GPR114	0.301031	7.45728e-06	5.95913e-05	Unchanged
ACD	0.442416	0.139476	0.0154761	Unchanged
CENPT	0.0892768	1.02465e-09	2.51784e-10	Unchanged
SDR42E1	0.312784	0.00211809	0.031982	Unchanged
SPIRE2	0.543178	0.114617	0.0172437	Unchanged
MAP10	0.1478	3.89229e-05	0.000856706	Unchanged
RGD1306091	0.951823	0.0471778	0.027683	Unchanged
RBM34	0.939655	0.0577379	0.0318304	Unchanged
ATXN1L	0.868633	0.0425946	0.102606	Unchanged
RAB11FIP2	0.549195	0.0386246	0.229815	Unchanged
IYD	0.0511318	0.0270378	0.000283615	Unchanged
VPS37C	0.710139	0.0497345	0.189341	Unchanged
RGD1561843	0.424614	0.378795	0.0489666	Unchanged
ZC3H12D	0.858401	0.0208899	0.00807307	Unchanged
MBOAT7	0.332887	0.243835	0.0198445	Unchanged
ZFP865	0.981705	0.0518935	0.0375494	Unchanged
SUV420H2	0.359651	0.298475	0.0283525	Unchanged
ZFP329	0.557606	0.00114405	0.00716455	Unchanged
B3GNT8	0.339754	0.0384085	0.00281201	Unchanged
NUDT19	0.579374	0.182238	0.0322771	Unchanged
SEC1	0.477755	0.178081	0.0229145	Unchanged
NTN5	0.533616	0.240283	0.0388477	Unchanged
SMOX	0.828029	0.00602945	0.0173404	Unchanged
CYFIP1	0.655174	0.0355169	0.00717885	Unchanged
LINS	0.904283	2.61587e-05	1.47774e-05	Unchanged
TTC23	0.655584	0.00061038	0.000150241	Unchanged
UVRAG	0.799943	0.114211	0.0376424	Unchanged
AHI1	0.35862	0.332901	0.0325487	Unchanged
WEE1	0.970451	0.0115497	0.00760269	Unchanged
LOC308990	0.692711	0.174771	0.043125	Unchanged
VKORC1	0.270815	0.16058	0.0093215	Unchanged
WDR11	0.337598	0.113905	0.00848041	Unchanged
SIGIRR	0.654553	0.00620515	0.00131387	Unchanged
RGD1307439	0.997792	0.000940737	0.000846803	Unchanged
PDDC1	0.824735	0.0257647	0.073735	Unchanged
H19	0.288489	0.222069	0.0147095	Unchanged
SLC22A18	0.515586	0.000876762	0.00613851	Unchanged
TPCN2	0.946536	0.014925	0.0084604	Unchanged
RGD1311946	0.93822	0.0608935	0.0333639	Unchanged
ALDH3B1	0.34505	0.0389811	0.0029111	Unchanged
BBS1	0.570235	0.0380866	0.00597475	Unchanged
PPP2R5B	0.265516	0.104016	0.00566079	Unchanged
TTC9C	0.0868447	0.000436346	1.4467e-05	Unchanged
RGD1565057	0.0845626	0.00797788	0.000155487	Unchanged
RGD1310016	0.987259	0.00547081	0.00417784	Unchanged
SFRP5	0.227077	0.198237	0.0095685	Unchanged
COX15	0.391569	0.00987333	0.000930169	Unchanged
TMEM2	0.253646	0.00757891	0.143457	Unchanged
MRPL43	0.854316	0.005253	0.0137398	Unchanged
RGD1309313	0.970819	0.000295003	0.000205601	Unchanged
SLC16A12	0.944606	0.0294938	0.0165438	Unchanged
IFIT3	0.38101	0.159257	0.0144761	Unchanged
MDC1	0.0679435	0.000204253	0.0138077	Unchanged
LY6G6F	0.950455	0.01282	0.00743365	Unchanged
RT1-BA	0.841534	1.28201e-08	1.99508e-08	Unchanged
RT1-A3	0.608649	1.96627e-05	5.70446e-06	Unchanged
ZBTB22	0.395582	0.00780725	0.0859499	Unchanged
FANCE	0.602697	0.237726	0.0472015	Unchanged
PPIL1	0.92231	0.0469995	0.023705	Unchanged
TMPRSS3	0.500387	0.000742727	0.00538689	Unchanged
RGD1309594	0.745521	0.00592115	0.00163158	Unchanged
ITGB2	0.604963	0.0456203	0.229705	Unchanged
ADO	0.98675	0.0335236	0.0441895	Unchanged
GCC2	0.964007	3.33549e-07	4.32177e-07	Unchanged
SIM1	0.6842	0.171799	0.0412413	Unchanged
QRSL1	0.766579	0.0327594	0.00929112	Unchanged
RHOBTB3	0.817709	0.00795204	0.0237411	Unchanged
XRCC4	0.729229	0.00491946	0.00130272	Unchanged
ERCC8	0.919983	0.0235808	0.0116959	Unchanged
RGD1310081	0.631129	0.217603	0.0462401	Unchanged
MYO10	0.307755	0.00415553	0.000315054	Unchanged
SIRPB2	0.789594	0.0735316	0.0228564	Unchanged
ZFHX4	0.651706	0.20592	0.0460719	Unchanged
LRRC31	0.675478	0.0468886	0.196749	Unchanged
ARHGEF26	0.715271	0.048081	0.0116827	Unchanged
PPM1L	0.464893	1.5607e-07	5.16471e-07	Unchanged
B3GALNT1	0.559898	0.0134677	0.00209734	Unchanged
RGD1560010	0.215701	0.000588675	0.0128896	Unchanged
FNIP2	0.266055	0.0401933	0.00216852	Unchanged
FAM198B	0.295313	0.0186328	0.00118143	Unchanged
RHBG	0.820009	0.00208901	0.00602855	Unchanged
RAB25	0.0574453	0.000403936	9.98698e-06	Unchanged
MRPL9	0.528329	0.133143	0.0193997	Unchanged
RFX5	0.53338	0.00746242	0.00110861	Unchanged
OTUD7B	0.237012	0.118738	0.00567988	Unchanged
POLR3C	0.6001	0.191986	0.0364663	Unchanged
PRCC	0.0509547	0.00144584	2.51859e-05	Unchanged
SEC22B	0.377878	0.0379857	0.00320223	Unchanged
SLC22A15	0.292243	0.000414472	0.0060223	Unchanged
CTTNBP2NL	0.354289	0.00179636	0.000175048	Unchanged
DENND2D	0.315946	0.0119266	0.000846535	Unchanged
TAF13	0.447535	1.90293e-06	4.95782e-07	Unchanged
FNDC7	0.955721	0.0102643	0.0171919	Unchanged
PALMD	0.815891	0.0895199	0.0306352	Unchanged
SNX7	0.82919	0.0257972	0.00898331	Unchanged
PTBP2	0.215312	0.0633787	0.00264999	Unchanged
ARHGAP29	0.569703	0.0236655	0.142028	Unchanged
CYP2U1	0.0992067	0.021217	0.000421244	Unchanged
FPGT	0.610215	0.0441177	0.220356	Unchanged
NMI	0.471011	0.0425375	0.00490721	Unchanged
NEB	0.754044	0.0282927	0.00771361	Unchanged
ZEB2	0.993094	0.00013009	0.000154051	Unchanged
TLK1	0.354653	0.0213803	0.241731	Unchanged
ITGA4	0.590898	0.0322873	0.00539125	Unchanged
DUSP19	0.789468	0.0176905	0.0574382	Unchanged
TSPAN18	0.204621	0.00011179	9.19906e-06	Unchanged
ACCS	0.823183	0.0130442	0.0381624	Unchanged
TRAF6	0.060112	6.11522e-07	5.37025e-08	Unchanged
AVEN	0.196394	0.174245	0.00694963	Unchanged
RPAP1	0.909498	0.0364234	0.0172773	Unchanged
SERINC4	0.536825	0.0296373	0.189382	Unchanged
TMEM127	0.365107	0.130582	0.0109386	Unchanged
ANAPC1	0.497036	0.00483725	0.0385973	Unchanged
RGD1311739	0.685355	0.108985	0.0250862	Unchanged
RGD1311267	0.997084	0.0236026	0.0268907	Unchanged
TRMT6	0.969161	0.012052	0.0185064	Unchanged
HAO1	0.81545	0.110856	0.0383723	Unchanged
MKKS	0.813171	0.0692021	0.0231938	Unchanged
HM13	0.962145	0.022083	0.0137174	Unchanged
FITM2	0.164527	0.15612	0.00502168	Unchanged
PMEPA1	0.152159	0.0565967	0.0016147	Unchanged
CDH26	0.562651	0.247246	0.0439122	Unchanged
GPR155	0.20208	0.00433853	0.000208821	Unchanged
SCRN3	0.368753	0.0260792	0.00214985	Unchanged
TMEM203	0.352332	0.0762417	0.00587736	Unchanged
REXO4	0.611628	0.231162	0.0468776	Unchanged
ADAMTSL2	0.388452	0.297038	0.0313346	Unchanged
SH3GLB2	0.685102	0.159824	0.0381317	Unchanged
LHX6	0.382507	0.219895	0.0211664	Unchanged
SCAF11	0.507392	0.0749452	0.00981802	Unchanged
DBF4	0.992325	0.0327603	0.0265198	Unchanged
OPHN1	0.634981	0.0238022	0.119375	Unchanged
NRF1	0.304578	0.292972	0.0222129	Unchanged
KLF14	0.479879	0.149736	0.0189556	Unchanged
EPHA1	0.541151	0.189756	0.0301032	Unchanged
ZFP956	0.313686	0.173859	0.0123065	Unchanged
NT5C3A	0.743244	0.0425703	0.150722	Unchanged
PPM1K	0.539386	0.062959	0.00905542	Unchanged
ZFP638	0.101388	0.0626591	0.00117239	Unchanged
RYBP	0.29993	0.00295615	0.000225871	Unchanged
ANKRD26	0.741092	0.00433185	0.0164376	Unchanged
CCDC77	0.96052	0.00387539	0.00625523	Unchanged
CECR5	0.541924	3.26572e-07	1.16102e-07	Unchanged
USP18	0.919541	0.000613919	0.00117458	Unchanged
PPFIBP1	0.826246	0.00912267	0.026464	Unchanged
SERINC2	0.144465	0.00678182	0.000221609	Unchanged
RGD1359108	0.35283	0.00226858	0.0292834	Unchanged
RGD1306195	0.247662	0.245432	0.0137205	Unchanged
ABCA1	0.329534	0.250028	0.0201904	Unchanged
NIPSNAP3B	0.742127	0.0184975	0.0693371	Unchanged
PTPRD	0.331134	0.0285603	0.326887	Unchanged
PSIP1	0.677631	0.173027	0.0407702	Unchanged
LAD1	0.253524	6.50278e-05	0.00087321	Unchanged
FOCAD	0.474151	6.98443e-06	1.69295e-06	Unchanged
KLHL13	0.502495	0.172223	0.0238722	Unchanged
TCTEX1D4	0.908503	0.0130927	0.0277767	Unchanged
ERI3	0.587158	0.105091	0.0179594	Unchanged
UTP11L	0.953404	0.0621578	0.0369958	Unchanged
AGO1	0.739044	0.0135575	0.00356577	Unchanged
LACC1	0.747179	0.0205037	0.00548547	Unchanged
CBLL1	0.0933887	4.44383e-07	5.79862e-06	Unchanged
UVSSA	0.804173	0.0884548	0.0290947	Unchanged
FBXO33	0.795376	0.0391473	0.120103	Unchanged
TMEM30B	0.984233	0.0282524	0.0382463	Unchanged
PLEKHH1	0.947865	5.6986e-05	3.67249e-05	Unchanged
DDX41	0.904486	0.0519176	0.0242356	Unchanged
FOXN3	0.281676	0.185522	0.011549	Unchanged
RCOR1	0.779408	0.101234	0.030972	Unchanged
WDR18	0.912091	0.0217887	0.0104295	Unchanged
STK11	0.383187	0.11242	0.00993515	Unchanged
SLC39A3	0.106392	0.0279199	0.000577	Unchanged
CHST11	0.26912	0.00158031	0.028519	Unchanged
HCFC2	0.862514	0.0441809	0.017406	Unchanged
UTP20	0.633277	0.0475969	0.221838	Unchanged
CCDC59	0.79396	9.15819e-05	3.60508e-05	Unchanged
COL22A1	0.222258	0.0376817	0.00165196	Unchanged
ZC3H7B	0.9808	0.0550758	0.0395632	Unchanged
NAGA	0.722156	0.0401306	0.15142	Unchanged
POLDIP3	0.509949	0.2999	0.0474523	Unchanged
UPK3A	0.824999	0.0215337	0.00739655	Unchanged
ALG12	0.901534	0.0189706	0.0413204	Unchanged
METTL7A	0.435508	0.0258274	0.222287	Unchanged
TFCP2	0.466372	0.26447	0.0353267	Unchanged
ATF7	0.81951	0.115971	0.0408185	Unchanged
TMED1	0.725158	0.117092	0.0305755	Unchanged
NCAPD3	0.376615	0.0243859	0.251629	Unchanged
NFRKB	0.427287	0.0259464	0.228415	Unchanged
ARHGAP32	0.583561	9.04118e-05	2.18513e-05	Unchanged
RBM7	0.846729	0.0415973	0.108139	Unchanged
FDXACB1	0.553699	0.000197733	4.16004e-05	Unchanged
EXPH5	0.433903	0.136254	0.014652	Unchanged
KDELC2	0.575599	0.126834	0.0212668	Unchanged
RPP25	0.931349	0.0481818	0.025384	Unchanged
EDC3	0.14112	0.005886	0.000191686	Unchanged
PML	0.8676	0.0371118	0.0903442	Unchanged
LOXL1	0.296926	0.0147942	0.00095915	Unchanged
MTFMT	0.786554	0.0115933	0.0383029	Unchanged
TRIP4	0.0936032	0.0503749	0.000879102	Unchanged
PIGB	0.538102	0.0150098	0.102259	Unchanged
UBE3D	0.947729	0.0133113	0.00760018	Unchanged
PAQR9	0.429203	0.0100983	0.00107396	Unchanged
RGD1563084	0.0839317	0.0276262	0.000455314	Unchanged
ACPL2	0.69161	0.00339889	0.000823902	Unchanged
ACAD11	0.369064	0.175887	0.0155087	Unchanged
ALS2CL	0.838962	0.0124515	0.00451679	Unchanged
RGD1559743	0.164399	0.000357792	2.04775e-05	Unchanged
ENTPD3	0.450994	0.000658364	0.00554199	Unchanged
EMR1	0.250841	0.000682604	0.0126366	Unchanged
SATB1	0.982363	0.00877607	0.00636762	Unchanged
GUCA1B	0.314774	0.00109239	0.0157749	Unchanged
DLK2	0.645113	0.0187487	0.00370523	Unchanged
IMP4	0.910474	0.0888557	0.0432831	Unchanged
ALS2CR12	0.799269	0.0436186	0.131214	Unchanged
SMARCAL1	0.188292	7.35389e-06	9.30163e-05	Unchanged
NDUFA10L1	0.999998	0.00303528	0.00302602	Unchanged
GIN1	0.357859	0.00737332	0.0928412	Unchanged
METRNL	0.234736	4.74031e-05	4.94843e-06	Unchanged
KLHL4	0.126186	0.0015319	5.52308e-05	Unchanged
MED14	0.992265	0.025317	0.031306	Unchanged
RGD1565685	0.947843	0.0134875	0.007705	Unchanged
RIBC1	0.60808	0.0247328	0.0043593	Unchanged
BLOC1S6	0.965864	4.51972e-05	6.46094e-05	Unchanged
TAAR8B	0.504377	0.0109286	0.00145851	Unchanged
GPBAR1	0.397665	0.179959	0.0176759	Unchanged
SLA	0.402391	0.28669	0.0314787	Unchanged
BYSL	0.791284	0.0306431	0.0966828	Unchanged
RHEBL1	0.152187	0.0137651	0.00043477	Unchanged
ZFP422	0.297489	0.235939	0.0164588	Unchanged
PTPRF	0.125186	6.27736e-05	0.00179967	Unchanged
RDH7	0.0595436	6.66166e-05	2.43728e-06	Unchanged
NTAN1	0.275059	0.255231	0.0164014	Unchanged
USP7	0.437018	0.13627	0.0148097	Unchanged
TFAP4	0.916109	0.0611323	0.0301434	Unchanged
LMF1	0.996705	0.0379583	0.0330757	Unchanged
JMJD8	0.579788	0.0179684	0.107345	Unchanged
P4HA2	0.662426	0.0271329	0.00560905	Unchanged
SLC47A1	0.685885	0.0411845	0.170827	Unchanged
PLSCR3	0.710471	0.00270189	0.0111244	Unchanged
VMO1	0.895125	0.000336625	0.000167282	Unchanged
LUC7L3	0.965175	0.0636435	0.0407489	Unchanged
SCRN2	0.413029	0.0297417	0.265958	Unchanged
CWC25	0.817753	0.000950549	0.0003527	Unchanged
MIEN1	0.112468	0.0186169	0.000422815	Unchanged
MLX	0.762318	0.0464635	0.154705	Unchanged
CCDC43	0.979133	0.0477795	0.0337727	Unchanged
ICAM2	0.480145	0.00410195	0.03449	Unchanged
JMJD6	0.930195	0.083827	0.044561	Unchanged
FYTTD1	0.612947	0.0991916	0.0182465	Unchanged
CCL25	0.538642	0.183208	0.0286868	Unchanged
RPO1-3	0.0921256	0.0379768	0.000664935	Unchanged
USP12	0.888752	0.00266531	0.00603526	Unchanged
DDX54	0.486954	0.0101032	0.0819639	Unchanged
KDSR	0.822183	0.114853	0.0407618	Unchanged
UBE2T	0.426419	0.118248	0.0122256	Unchanged
SFT2D2	0.450775	0.00564572	0.0522135	Unchanged
TIPRL	0.606646	0.192668	0.0373372	Unchanged
ADCK3	0.805521	0.0050839	0.00169126	Unchanged
TAF1A	0.882764	4.91602e-05	2.53721e-05	Unchanged
FGFRL1	0.520706	0.051759	0.00699534	Unchanged
FAM69A	0.749722	0.0325057	0.00874465	Unchanged
ABCG3L2	0.964404	0.00115814	0.00179039	Unchanged
PLAC8	0.455882	0.00325438	0.00040961	Unchanged
PF4	0.14524	0.0246313	0.000701707	Unchanged
ATXN7	0.159028	0.125602	0.00381511	Unchanged
KTN1	0.143765	0.000908263	3.99113e-05	Unchanged
[truncated: 2,944 more rows]
