# Supplementary material for: “Dysfunctions” induced by Roux-en-Y gastric bypass surgery are concomitant with metabolic improvement independent of weight loss
Source: Cell Discov. 2020 Jan 28;6:4. doi: 10.1038/s41421-019-0138-2 (PMC6985254; doi:10.1038/s41421-019-0138-2)
Supplement: Supplementary file 3 — Supplementary Table S2 [file 41421_2019_138_MOESM3_ESM.xlsx]

## Sheet: Table S2
Table S2. Gene distribution of neighboring the unchanged genes
Symbols of the unchanged group	Degree	Neighboring_nodes	Attributes_of_Neighboring_nodes	Positive		Unchanged		Newly changed		Opposite
GPI	22	FBP2,FBP1,PFKL,PFKP,PFKM,ADPGK,TKTL2,TKT,TKTL1,HK1,HK2,HK3,PGM1,GFPT1,GFPT2,GNPDA2,GCK,G6PC,G6PD,TALDO1,H6PD,MPI	13	3	0.136364	0	0	5	0.227273	1	0.0454545
TPI1	5	ALDOA,ALDOB,ALDOC,GAPDH,GAPDHS	0	0	0	0	0	4	0.8	1	0.2
ENO2	11	PKLR,PCK2,PCK1,POU3F1,JUN,RARA,EGR1,PGAM1,PGAM2,BPGM,RARB	9	0	0	0	0	2	0.181818	0	0
PDHA1	14	PKLR,LDHC,PDHA2,PDHB,LDHD,PC,ME2,ME1,ME3,DLAT,DLD,LDHA,LDHB,LDHAL6B	9	3	0.214286	1	0.0714286	1	0.0714286	0	0
ALDH1A7	30	ACSS1,ACSS2,AKR1B1,EHHADH,ABAT,GLYCTK,GATM,HADH,ALDH6A1,BBOX1,MAOB,MAOA,ADH4,ASMT,GAD1,GAD2,AOC3,CYP4A2,CYP4A8,CYP4A3,ACOT12,ADH5,ADH7,ADH1,ADH6,AKR1A1,HIBADH,UPB1,CNDP1,ACYP1	14	1	0.0333333	7	0.233333	6	0.2	2	0.0666667
ALDH3A1	42	ACSS1,ACSS2,MAOB,MAOA,COMT,ADH4,AOC3,GSTO1,GSTA3,GSTP1,MGST3,GSTT2,MGST2,GSTA4,GSTM4,GSTM3,GSTM5,CYP2E1,CYP2B1,CYP2B3,CYP2B21,CYP2B12,CYP2B2,ADH5,ADH7,ADH1,ADH6,MGST1,GSTA2,GSTM1,GSTM2,GSTT1,GSTK1,GSTO2,RGD1562107,GSTA5,CYP2F4,GSTM7,CREB1,NFIA,AKR1A1,PPARG	17	2	0.047619	12	0.285714	10	0.238095	1	0.0238095
ALDH3B1	39	ACSS1,ACSS2,MAOB,MAOA,COMT,ADH4,AOC3,GSTO1,GSTA3,GSTP1,MGST3,GSTT2,MGST2,GSTA4,GSTM4,GSTM3,GSTM5,CYP2E1,CYP2B1,CYP2B3,CYP2B21,CYP2B12,CYP2B2,ADH5,ADH7,ADH1,ADH6,MGST1,GSTA2,GSTM1,GSTM2,GSTT1,GSTK1,GSTO2,RGD1562107,GSTA5,CYP2F4,GSTM7,AKR1A1	14	2	0.0512821	12	0.307692	10	0.25641	1	0.025641
LDHC	14	PDHA1,PKLR,PDHA2,PDHB,GOT1,GOT2,MPST,TST,LDHD,PC,ME2,ME1,ME3,NFKB1	7	5	0.357143	1	0.0714286	1	0.0714286	0	0
SUCLG2	5	SDHA,SDHC,SDHB,SDHD,DLST	5	0	0	0	0	0	0	0	0
IDH3A	6	OGDHL,OGDH,ACO1,ACO2,IDH2,IDH1	4	0	0	1	0.166667	1	0.166667	0	0
RBKS	9	PRPS1,PRPS2,PRPS1L1,LOC314140,TKTL2,TKT,TKTL1,PGM1,RPIA	7	0	0	1	0.111111	1	0.111111	0	0
PRPS1	10	RBKS,TKTL2,TKT,TKTL1,PGM1,SP1,RPIA,NUDT9,NUDT5,PPAT	6	0	0	2	0.2	2	0.2	0	0
DCXR	1	AKR1B1	0	0	0	1	1	0	0	0	0
AKR1B1	17	ALDH7A1,ALDH2,ALDH1A7,ALDH1B1,ALDH9A1,ALDH3A2,DCXR,DHDH,GLB1,GK2,GK,GLA,GLO1,SORD,GALK1,GALK2,LCT	10	0	0	3	0.176471	4	0.235294	0	0
PFKFB4	12	FBP2,FBP1,PFKL,PFKP,PFKM,HK1,HK2,HK3,PFKFB3,PFKFB1,PFKFB2,MPI	7	2	0.166667	0	0	2	0.166667	1	0.0833333
FPGT	2	TSTA3,FUK	2	0	0	0	0	0	0	0	0
OXSM	3	OLAH,FASN,MCAT	1	0	0	1	0.333333	1	0.333333	0	0
OLAH	2	OXSM,FASN	0	0	0	1	0.5	1	0.5	0	0
ECHS1	17	MECR,EHHADH,ACADS,ACADM,MCCC2,MCCC1,HIBCH,HADH,HADHA,GCDH,ACADL,ACOX1,ACOX3,ACADSB,ACADVL,IVD,HSD17B10	7	2	0.117647	1	0.0588235	5	0.294118	2	0.117647
ACSL5	9	ACADM,ACADL,CPT2,CPT1B,CPT1A,CPT1C,ACOX1,ACOX3,ACADVL	5	1	0.111111	0	0	3	0.333333	0	0
BDH1	4	HMGCL,OXCT2A,OXCT1,AACS	1	1	0.25	0	0	2	0.5	0	0
CYP27B1	1	CYP2R1	0	0	0	1	1	0	0	0	0
LIPA	4	DHCR7,SOAT2,SOAT1,DHCR24	2	0	0	0	0	2	0.5	0	0
SLC27A5	4	CYP27A1,SCP2,BAAT,AMACR	2	0	0	0	0	0	0	2	0.5
CYP3A18	93	SULT2B1,SULT2A2,STS,HSD3B5,HSD3B6,HSD3B1,UGT1A6,UGT1A1,UGT2B,UGT2B1,UGT2A3,UGT2B37,UGT1A2,UGT2A1,HSD17B1,HSD17B6,HSD17B7,HSD17B8,HSD17B2,HSD17B12,SULT1E1,CYP1A1,CYP2A3,CYP2A1,CYP2A2,MAOB,MAOA,GSTO1,GSTA3,GSTP1,MGST3,GSTT2,MGST2,GSTA4,GSTM4,GSTM3,GSTM5,PLA2G2A,PLA2G2D,PLA2G12A,CYP2C11,CYP4A2,CYP4A8,CYP4A3,CYP2E1,ALOX12E,ALOX15,CYP2C22,CYP2C13,CYP2C12,CYP2C7,CYP2B1,CYP2B3,CYP2B21,CYP2B12,CYP2B2,CYP…	45	3	0.0322581	22	0.236559	20	0.215054	3	0.0322581
SRD5A2	20	CYP11B2,CYP11B3,AKR1D1,CYP19A1,HSD3B5,HSD3B6,HSD3B1,UGT1A6,UGT1A1,UGT2B,UGT2B1,UGT2A3,UGT2B37,UGT1A2,UGT2A1,HSD17B6,HSD17B8,HSD17B2,SP3,HSD17B3	12	1	0.05	1	0.05	4	0.2	2	0.1
HSD17B1	15	CYP3A18,UGT1A6,UGT1A1,UGT2B,UGT2B1,UGT2A3,UGT2B37,UGT1A2,UGT2A1,SULT1E1,CYP1A1,CYP3A9,CYP3A23/3A1,CYP3A2,CYP1B1	10	0	0	1	0.0666667	2	0.133333	2	0.133333
HSD17B6	24	CYP3A18,CYP11B2,CYP11B3,AKR1D1,SRD5A2,SRD5A1,CYP19A1,HSD3B5,HSD3B6,HSD3B1,UGT1A6,UGT1A1,UGT2B,UGT2B1,UGT2A3,UGT2B37,UGT1A2,UGT2A1,SULT1E1,CYP1A1,CYP3A9,CYP3A23/3A1,CYP3A2,CYP1B1	16	0	0	2	0.0833333	3	0.125	3	0.125
ATP5F1	3	PPA1,PPA2,LHPP	1	0	0	1	0.333333	1	0.333333	0	0
ATP6V0A1	3	PPA1,PPA2,LHPP	1	0	0	1	0.333333	1	0.333333	0	0
ATP6V1H	3	PPA1,PPA2,LHPP	1	0	0	1	0.333333	1	0.333333	0	0
ATP6V0D2	3	PPA1,PPA2,LHPP	1	0	0	1	0.333333	1	0.333333	0	0
ATP6V1C1	3	PPA1,PPA2,LHPP	1	0	0	1	0.333333	1	0.333333	0	0
ATP5HL1	3	PPA1,PPA2,LHPP	1	0	0	1	0.333333	1	0.333333	0	0
ATP6V1G2	3	PPA1,PPA2,LHPP	1	0	0	1	0.333333	1	0.333333	0	0
NME6	81	PKLR,ITPA,CANT1,ENTPD5,ENTPD4,ENTPD6,ENTPD3,ENTPD1,AK2,AK1,AK7,LOC365985,RRM2,RRM2B,RRM1,ENTPD2,LOC100363176,POLR2G,POLR2J,POLR2B,POLR2I,POLR3H,POLR1C,POLR3D,POLR3C,POLR3F,POLR1E,POLR3A,POLR2C,ZNRD1,POLR3B,POLR2A,POLR2D,POLR3K,POLR2H,POLR2L,POLR3GL,POLR2E,POLR2F,POLR1A,POLR1B,GUK1,LOC100362008,ADCY6,ADCY8,ADCY9,ADCY1,ADCY4,ADCY10,ADCY3,ADCY5,ADCY2,ADCY7,GUCY2D,GUCY2F,NPR2,NPR1,GUCY1B3,GUCY1B2,GUC…	57	1	0.0123457	17	0.209877	5	0.0617284	1	0.0123457
ADSS	28	AMPD1,AMPD3,AMPD2,ATIC,ITPA,CANT1,ENTPD5,ENTPD4,ENTPD6,ENTPD3,ENTPD1,IMPDH1,GMPR,ADSL,ASS1,CAD,ASNS,ASPA,GOT1,GOT2,IMPDH2,HPRT1,NT5M,NT5C1A,NT5E,ASL,ACY3,LAO1	15	5	0.178571	4	0.142857	3	0.107143	1	0.0357143
ENTPD6	57	PKLR,NME6,AMPD1,AMPD3,AMPD2,ADSS,ATIC,ITPA,ENTPD3,ENTPD1,IMPDH1,APRT,RRM2,RRM2B,RRM1,NME7,NME1,NME4,NME2,NME3,PDE11A,PDE7B,PDE4B,PDE4D,PDE4A,PDE4C,PDE3B,PDE1B,PDE8A,PDE8B,PDE3A,PDE10A,PDE1A,PDE1C,PDE2A,PDE7A,GMPR,GMPS,PDE6D,PDE6H,PDE5A,PDE9A,PDE6B,PDE6A,PDE6C,PNPT1,AK3,IMPDH2,HPRT1,NT5M,NT5C1A,NT5E,UMPS,UCK2,UCK1,UCKL1,UPRT	40	2	0.0350877	9	0.157895	5	0.0877193	1	0.0175439
ENTPD3	134	PKLR,NME6,AMPD1,AMPD3,AMPD2,ADSS,ATIC,ITPA,CANT1,ENTPD5,ENTPD4,ENTPD6,ENTPD1,IMPDH1,AK2,AK1,AK7,LOC365985,APRT,DCK,RRM2,RRM2B,RRM1,NME7,NME1,NME4,NME2,NME3,ENTPD2,LOC100363176,POLR2G,POLR2J,POLR2B,POLR2I,POLR3H,POLR1C,POLR3D,POLR3C,POLR3F,POLR1E,POLR3A,POLR2C,ZNRD1,POLR3B,POLR2A,POLR2D,POLR3K,POLR2H,POLR2L,POLR3GL,POLR2E,POLR2F,POLR1A,POLR1B,PDE11A,PDE7B,PDE4B,PDE4D,PDE4A,PDE4C,PDE3B,PDE1B,PDE8A,…	94	4	0.0298507	23	0.171642	10	0.0746269	3	0.0223881
IMPDH1	19	AMPD1,AMPD3,AMPD2,ADSS,ATIC,ITPA,CANT1,ENTPD5,ENTPD4,ENTPD6,ENTPD3,ENTPD1,GMPR,GMPS,HPRT1,NT5M,NT5C1A,NT5E,TPMT	11	3	0.157895	3	0.157895	1	0.0526316	1	0.0526316
AK2	40	PKLR,NME6,AMPD1,AMPD3,AMPD2,ENTPD3,ENTPD1,APRT,DCK,RRM2,RRM2B,RRM1,NME7,NME1,NME4,NME2,NME3,ENTPD2,PDE11A,PDE7B,PDE4B,PDE4D,PDE4A,PDE4C,PDE3B,PDE1B,PDE8A,PDE8B,PDE3A,PDE10A,PDE1A,PDE1C,PDE2A,PDE7A,PNPT1,ADSL,NT5M,NT5C1A,NT5E,ADK	26	2	0.05	7	0.175	4	0.1	1	0.025
DCK	34	AMPD1,AMPD3,AMPD2,ENTPD3,ENTPD1,AK2,AK1,AK7,LOC365985,APRT,PDE11A,PDE7B,PDE4B,PDE4D,PDE4A,PDE4C,PDE3B,PDE1B,PDE8A,PDE8B,PDE3A,PDE10A,PDE1A,PDE1C,PDE2A,PDE7A,ADSL,CMPK1,CMPK2,NT5M,NT5C1A,NT5E,ADA,CDA	22	2	0.0588235	5	0.147059	3	0.0882353	2	0.0588235
RRM2	24	PKLR,NME6,CANT1,ENTPD5,ENTPD4,ENTPD6,ENTPD3,ENTPD1,AK2,AK1,AK7,LOC365985,NME7,NME1,NME4,NME2,NME3,ENTPD2,GUK1,PNPT1,CMPK1,CMPK2,DTYMK,TP53	16	0	0	4	0.166667	3	0.125	1	0.0416667
POLR2J	36	PKLR,NME6,ITPA,ENTPD3,ENTPD1,NME7,NME1,NME4,NME2,NME3,ENTPD2,LOC100362008,ADCY6,ADCY8,ADCY9,ADCY1,ADCY4,ADCY10,ADCY3,ADCY5,ADCY2,ADCY7,GUCY2D,GUCY2F,NPR2,NPR1,GUCY1B3,GUCY1B2,GUCY2C,GUCY1A3,GUCY1A2,GUCY2E,PNPT1,AK3,CTPS,NUDT2	26	0	0	5	0.138889	5	0.138889	0	0
POLR3C	36	PKLR,NME6,ITPA,ENTPD3,ENTPD1,NME7,NME1,NME4,NME2,NME3,ENTPD2,LOC100362008,ADCY6,ADCY8,ADCY9,ADCY1,ADCY4,ADCY10,ADCY3,ADCY5,ADCY2,ADCY7,GUCY2D,GUCY2F,NPR2,NPR1,GUCY1B3,GUCY1B2,GUCY2C,GUCY1A3,GUCY1A2,GUCY2E,PNPT1,AK3,CTPS,NUDT2	26	0	0	5	0.138889	5	0.138889	0	0
POLR2C	36	PKLR,NME6,ITPA,ENTPD3,ENTPD1,NME7,NME1,NME4,NME2,NME3,ENTPD2,LOC100362008,ADCY6,ADCY8,ADCY9,ADCY1,ADCY4,ADCY10,ADCY3,ADCY5,ADCY2,ADCY7,GUCY2D,GUCY2F,NPR2,NPR1,GUCY1B3,GUCY1B2,GUCY2C,GUCY1A3,GUCY1A2,GUCY2E,PNPT1,AK3,CTPS,NUDT2	26	0	0	5	0.138889	5	0.138889	0	0
POLR2A	36	PKLR,NME6,ITPA,ENTPD3,ENTPD1,NME7,NME1,NME4,NME2,NME3,ENTPD2,LOC100362008,ADCY6,ADCY8,ADCY9,ADCY1,ADCY4,ADCY10,ADCY3,ADCY5,ADCY2,ADCY7,GUCY2D,GUCY2F,NPR2,NPR1,GUCY1B3,GUCY1B2,GUCY2C,GUCY1A3,GUCY1A2,GUCY2E,PNPT1,AK3,CTPS,NUDT2	26	0	0	5	0.138889	5	0.138889	0	0
POLR3K	36	PKLR,NME6,ITPA,ENTPD3,ENTPD1,NME7,NME1,NME4,NME2,NME3,ENTPD2,LOC100362008,ADCY6,ADCY8,ADCY9,ADCY1,ADCY4,ADCY10,ADCY3,ADCY5,ADCY2,ADCY7,GUCY2D,GUCY2F,NPR2,NPR1,GUCY1B3,GUCY1B2,GUCY2C,GUCY1A3,GUCY1A2,GUCY2E,PNPT1,AK3,CTPS,NUDT2	26	0	0	5	0.138889	5	0.138889	0	0
POLR2F	36	PKLR,NME6,ITPA,ENTPD3,ENTPD1,NME7,NME1,NME4,NME2,NME3,ENTPD2,LOC100362008,ADCY6,ADCY8,ADCY9,ADCY1,ADCY4,ADCY10,ADCY3,ADCY5,ADCY2,ADCY7,GUCY2D,GUCY2F,NPR2,NPR1,GUCY1B3,GUCY1B2,GUCY2C,GUCY1A3,GUCY1A2,GUCY2E,PNPT1,AK3,CTPS,NUDT2	26	0	0	5	0.138889	5	0.138889	0	0
PDE4B	46	AMPD1,AMPD3,AMPD2,ITPA,CANT1,ENTPD5,ENTPD4,ENTPD6,ENTPD3,ENTPD1,AK2,AK1,AK7,LOC365985,APRT,DCK,GMPR,GMPS,GUK1,LOC100362008,ADCY6,ADCY8,ADCY9,ADCY1,ADCY4,ADCY10,ADCY3,ADCY5,ADCY2,ADCY7,GUCY2D,GUCY2F,NPR2,NPR1,GUCY1B3,GUCY1B2,GUCY2C,GUCY1A3,GUCY1A2,GUCY2E,ADSL,HPRT1,NT5M,NT5C1A,NT5E,ADK	32	2	0.0434783	7	0.152174	4	0.0869565	1	0.0217391
PDE4D	46	AMPD1,AMPD3,AMPD2,ITPA,CANT1,ENTPD5,ENTPD4,ENTPD6,ENTPD3,ENTPD1,AK2,AK1,AK7,LOC365985,APRT,DCK,GMPR,GMPS,GUK1,LOC100362008,ADCY6,ADCY8,ADCY9,ADCY1,ADCY4,ADCY10,ADCY3,ADCY5,ADCY2,ADCY7,GUCY2D,GUCY2F,NPR2,NPR1,GUCY1B3,GUCY1B2,GUCY2C,GUCY1A3,GUCY1A2,GUCY2E,ADSL,HPRT1,NT5M,NT5C1A,NT5E,ADK	32	2	0.0434783	7	0.152174	4	0.0869565	1	0.0217391
PDE3B	55	AMPD1,AMPD3,AMPD2,ITPA,CANT1,ENTPD5,ENTPD4,ENTPD6,ENTPD3,ENTPD1,AK2,AK1,AK7,LOC365985,APRT,DCK,GMPR,GMPS,GUK1,LOC100362008,ADCY6,ADCY8,ADCY9,ADCY1,ADCY4,ADCY10,ADCY3,ADCY5,ADCY2,ADCY7,GUCY2D,GUCY2F,NPR2,NPR1,GUCY1B3,GUCY1B2,GUCY2C,GUCY1A3,GUCY1A2,GUCY2E,ADSL,PRKACA,PRKACB,PRKX,AKT1,AKT2,AKT3,PRKAR2B,PRKAR1A,PRKAR2A,HPRT1,NT5M,NT5C1A,NT5E,ADK	37	2	0.0363636	9	0.163636	6	0.109091	1	0.0181818
PDE6D	36	ITPA,CANT1,ENTPD5,ENTPD4,ENTPD6,ENTPD3,ENTPD1,APRT,GMPR,GMPS,GUK1,LOC100362008,ADCY6,ADCY8,ADCY9,ADCY1,ADCY4,ADCY10,ADCY3,ADCY5,ADCY2,ADCY7,GUCY2D,GUCY2F,NPR2,NPR1,GUCY1B3,GUCY1B2,GUCY2C,GUCY1A3,GUCY1A2,GUCY2E,HPRT1,NT5M,NT5C1A,NT5E	27	0	0	5	0.138889	4	0.111111	0	0
ADCY8	77	PKLR,NME6,ITPA,ENTPD3,ENTPD1,NME7,NME1,NME4,NME2,NME3,ENTPD2,LOC100363176,POLR2G,POLR2J,POLR2B,POLR2I,POLR3H,POLR1C,POLR3D,POLR3C,POLR3F,POLR1E,POLR3A,POLR2C,ZNRD1,POLR3B,POLR2A,POLR2D,POLR3K,POLR2H,POLR2L,POLR3GL,POLR2E,POLR2F,POLR1A,POLR1B,PDE11A,PDE7B,PDE4B,PDE4D,PDE4A,PDE4C,PDE3B,PDE1B,PDE8A,PDE8B,PDE3A,PDE10A,PDE1A,PDE1C,PDE2A,PDE7A,PDE6D,PDE6H,PDE5A,PDE9A,PDE6B,PDE6A,PDE6C,PRKACA,PRKACB,PRK…	56	1	0.012987	13	0.168831	7	0.0909091	0	0
ADCY10	60	PKLR,NME6,ITPA,ENTPD3,ENTPD1,NME7,NME1,NME4,NME2,NME3,ENTPD2,LOC100363176,POLR2G,POLR2J,POLR2B,POLR2I,POLR3H,POLR1C,POLR3D,POLR3C,POLR3F,POLR1E,POLR3A,POLR2C,ZNRD1,POLR3B,POLR2A,POLR2D,POLR3K,POLR2H,POLR2L,POLR3GL,POLR2E,POLR2F,POLR1A,POLR1B,PDE11A,PDE7B,PDE4B,PDE4D,PDE4A,PDE4C,PDE3B,PDE1B,PDE8A,PDE8B,PDE3A,PDE10A,PDE1A,PDE1C,PDE2A,PDE7A,PDE6D,PDE6H,PDE5A,PDE9A,PDE6B,PDE6A,PDE6C,NUDT2	44	0	0	12	0.2	4	0.0666667	0	0
GUCY1B3	62	PKLR,NME6,ITPA,ENTPD3,ENTPD1,NME7,NME1,NME4,NME2,NME3,LOC100363176,POLR2G,POLR2J,POLR2B,POLR2I,POLR3H,POLR1C,POLR3D,POLR3C,POLR3F,POLR1E,POLR3A,POLR2C,ZNRD1,POLR3B,POLR2A,POLR2D,POLR3K,POLR2H,POLR2L,POLR3GL,POLR2E,POLR2F,POLR1A,POLR1B,PDE11A,PDE7B,PDE4B,PDE4D,PDE4A,PDE4C,PDE3B,PDE1B,PDE8A,PDE8B,PDE3A,PDE10A,PDE1A,PDE1C,PDE2A,PDE7A,PDE6D,PDE6H,PDE5A,PDE9A,PDE6B,PDE6A,PDE6C,NOS1,NUDT2,PRKG2,PRKG1	47	0	0	12	0.193548	3	0.0483871	0	0
NAT1	5	CYP2A3,CYP2A1,CYP2A2,CYP1A2,XDH	5	0	0	0	0	0	0	0	0
NAT2	5	CYP2A3,CYP2A1,CYP2A2,CYP1A2,XDH	5	0	0	0	0	0	0	0	0
DUT	13	NME6,NME7,NME1,NME4,NME2,NME3,DTYMK,TYMS,PPARA,TK1,TK2,PPARD,PPARG	8	1	0.0769231	2	0.153846	1	0.0769231	1	0.0769231
PRIM1	10	PKLR,NME6,ITPA,ENTPD3,ENTPD1,NME7,NME1,NME4,NME2,NME3	7	0	0	2	0.2	1	0.1	0	0
POLD3	10	PKLR,NME6,ITPA,ENTPD3,ENTPD1,NME7,NME1,NME4,NME2,NME3	7	0	0	2	0.2	1	0.1	0	0
POLD4	10	PKLR,NME6,ITPA,ENTPD3,ENTPD1,NME7,NME1,NME4,NME2,NME3	7	0	0	2	0.2	1	0.1	0	0
ABAT	17	ALDH7A1,ALDH2,ALDH1A7,ALDH1B1,ALDH9A1,ALDH3A2,EHHADH,ALDH5A1,HADH,ALDH6A1,AOX3L1,AOX1,GAD1,GAD2,HIBADH,UPB1,CNDP1	10	0	0	1	0.0588235	5	0.294118	1	0.0588235
ASPA	7	ADSS,ASS1,CAD,ASNS,GOT1,GOT2,LAO1	3	2	0.285714	1	0.142857	1	0.142857	0	0
GLYCTK	7	ALDH7A1,ALDH2,ALDH1A7,ALDH1B1,ALDH9A1,ALDH3A2,PHGDH	4	0	0	1	0.142857	2	0.285714	0	0
GNMT	11	DMGDH,SHMT1,SHMT2,AGXT,GATM,GCAT,ALAS2,AGXT2,ALAS1,GLDC,DAO	6	1	0.0909091	2	0.181818	2	0.181818	0	0
ALAS2	12	SHMT1,SHMT2,AGXT,GATM,PIPOX,SARDH,GNMT,GCAT,AGXT2,GLDC,DAO,ALAD	8	0	0	2	0.166667	2	0.166667	0	0
AGXT2	11	SHMT1,SHMT2,AGXT,GATM,PIPOX,SARDH,GNMT,GCAT,ALAS2,ALAS1,GLDC	6	1	0.0909091	2	0.181818	2	0.181818	0	0
AHCYL1	10	BHMT,MTR,DNMT3A,METTL6,HEMK1,CBS,TRDMT1,DNMT3L,DNMT3B,DNMT1	5	1	0.1	1	0.1	3	0.3	0	0
DNMT3A	7	AHCYL1,AHCY,AHCYL2,MAT2A,MAT1A,MAT2B,AMD1	6	0	0	1	0.142857	0	0	0	0
MCCC2	6	ECHS1,EHHADH,ACADM,AUH,HADHA,IVD	3	1	0.166667	1	0.166667	0	0	1	0.166667
SUV420H2	4	MGC109340,PLOD1,PLOD3,PLOD2	2	0	0	0	0	2	0.5	0	0
DOT1L	4	MGC109340,PLOD1,PLOD3,PLOD2	2	0	0	0	0	2	0.5	0	0
BBOX1	6	ALDH7A1,ALDH2,ALDH1A7,ALDH1B1,ALDH9A1,ALDH3A2	3	0	0	1	0.166667	2	0.333333	0	0
ARG2	8	OTC,NOS1,NOS2,NOS3,ASL,OAT,ODC1,ACY1	7	0	0	0	0	1	0.125	0	0
P4HA2	6	LAP3,PRODH,PYCR1,PYCRL,PYCR2,PRODH2	3	0	0	0	0	3	0.5	0	0
P4HA3	6	LAP3,PRODH,PYCR1,PYCRL,PYCR2,PRODH2	3	0	0	0	0	3	0.5	0	0
MAOB	38	ALDH7A1,ALDH2,ALDH1A7,ALDH1B1,ALDH9A1,ALDH3A2,ALDH3A1,ALDH1A3,ALDH3B1,CYP3A18,AOX3L1,AOX1,SAT1,SAT2,DBH,COMT,ADH4,DDC,AANAT,IDO1,CYP2C11,CYP2C22,CYP2C13,CYP2C12,CYP2C7,CYP3A9,CYP3A23/3A1,CYP3A2,ADH5,ADH7,ADH1,ADH6,CYP2D4,CYP2D3,CYP2D2,CYP2D5,HNMT,INMT	23	1	0.0263158	7	0.184211	6	0.157895	1	0.0263158
ADH4	57	ALDH7A1,ALDH2,ALDH1A7,ALDH1B1,ALDH9A1,ALDH3A2,ALDH3A1,ALDH1A3,ALDH3B1,UGT1A6,UGT1A1,UGT2B,UGT2B1,UGT2A3,UGT2B37,UGT1A2,UGT2A1,MAOB,MAOA,COMT,GSTO1,GSTA3,GSTP1,MGST3,GSTT2,MGST2,GSTA4,GSTM4,GSTM3,GSTM5,DGAT2,DGAT1,CYP2E1,CYP2B1,CYP2B3,CYP2B21,CYP2B12,CYP2B2,RETSAT,CYP26A1,BCMO1,ALDH1A1,ALDH1A2,MGST1,GSTA2,GSTM1,GSTM2,GSTT1,GSTK1,GSTO2,RGD1562107,GSTA5,CYP2F4,GSTM7,LRAT,AWAT2,RGD1562200	23	3	0.0526316	15	0.263158	13	0.22807	3	0.0526316
PAH	7	GOT1,GOT2,TAT,PRDX6,DDC,CREB1,LAO1	4	3	0.428571	0	0	0	0	0	0
ADO	3	GAD1,GAD2,CSAD	3	0	0	0	0	0	0	0	0
GSTO1	63	ALDH3A1,ALDH1A3,ALDH3B1,CYP3A18,CYP1A1,ADH4,GGT1,GGT7,GGT5,GGT6,GSR,GSS,GSTA3,GSTP1,MGST3,GSTT2,MGST2,GSTA4,GSTM4,GSTM3,GSTM5,CYP2C11,CYP2E1,CYP2C22,CYP2C13,CYP2C12,CYP2C7,CYP2B1,CYP2B3,CYP2B21,CYP2B12,CYP2B2,CYP3A9,CYP1A2,CYP3A23/3A1,CYP3A2,ADH5,ADH7,ADH1,ADH6,EPHX1,CYP1B1,MGST1,GSTA2,GSTM1,GSTM2,GSTT1,GSTK1,GSTO2,RGD1562107,GSTA5,CYP2F4,GSTM7,GPX4,GPX5,GPX1,GPX6,GPX2,GPX8,GPX7,GPX3,TXNDC12,CYP2…	31	5	0.0793651	15	0.238095	10	0.15873	2	0.031746
GSTA3	63	ALDH3A1,ALDH1A3,ALDH3B1,CYP3A18,CYP1A1,ADH4,GGT1,GGT7,GGT5,GGT6,GSR,GSS,GSTO1,GSTP1,MGST3,GSTT2,MGST2,GSTA4,GSTM4,GSTM3,GSTM5,CYP2C11,CYP2E1,CYP2C22,CYP2C13,CYP2C12,CYP2C7,CYP2B1,CYP2B3,CYP2B21,CYP2B12,CYP2B2,CYP3A9,CYP1A2,CYP3A23/3A1,CYP3A2,ADH5,ADH7,ADH1,ADH6,EPHX1,CYP1B1,MGST1,GSTA2,GSTM1,GSTM2,GSTT1,GSTK1,GSTO2,RGD1562107,GSTA5,CYP2F4,GSTM7,GPX4,GPX5,GPX1,GPX6,GPX2,GPX8,GPX7,GPX3,TXNDC12,CYP2…	31	5	0.0793651	15	0.238095	10	0.15873	2	0.031746
GSTP1	66	ALDH3A1,ALDH1A3,ALDH3B1,CYP3A18,CYP1A1,ADH4,GGT1,GGT7,GGT5,GGT6,GSR,GSS,GSTO1,GSTA3,MGST3,GSTT2,MGST2,GSTA4,GSTM4,GSTM3,GSTM5,CYP2C11,CYP2E1,CYP2C22,CYP2C13,CYP2C12,CYP2C7,CYP2B1,CYP2B3,CYP2B21,CYP2B12,CYP2B2,CYP3A9,CYP1A2,CYP3A23/3A1,CYP3A2,ADH5,ADH7,ADH1,ADH6,EPHX1,CYP1B1,MGST1,GSTA2,GSTM1,GSTM2,GSTT1,GSTK1,GSTO2,RGD1562107,GSTA5,CYP2F4,GSTM7,PPARA,JUN,NFIA,GPX4,GPX5,GPX1,GPX6,GPX2,GPX8,GPX7,GP…	32	5	0.0757576	16	0.242424	11	0.166667	2	0.030303
MGST3	63	ALDH3A1,ALDH1A3,ALDH3B1,CYP3A18,CYP1A1,ADH4,GGT1,GGT7,GGT5,GGT6,GSR,GSS,GSTO1,GSTA3,GSTP1,GSTT2,MGST2,GSTA4,GSTM4,GSTM3,GSTM5,CYP2C11,CYP2E1,CYP2C22,CYP2C13,CYP2C12,CYP2C7,CYP2B1,CYP2B3,CYP2B21,CYP2B12,CYP2B2,CYP3A9,CYP1A2,CYP3A23/3A1,CYP3A2,ADH5,ADH7,ADH1,ADH6,EPHX1,CYP1B1,MGST1,GSTA2,GSTM1,GSTM2,GSTT1,GSTK1,GSTO2,RGD1562107,GSTA5,CYP2F4,GSTM7,GPX4,GPX5,GPX1,GPX6,GPX2,GPX8,GPX7,GPX3,TXNDC12,CYP2…	31	5	0.0793651	15	0.238095	10	0.15873	2	0.031746
GSTT2	63	ALDH3A1,ALDH1A3,ALDH3B1,CYP3A18,CYP1A1,ADH4,GGT1,GGT7,GGT5,GGT6,GSR,GSS,GSTO1,GSTA3,GSTP1,MGST3,MGST2,GSTA4,GSTM4,GSTM3,GSTM5,CYP2C11,CYP2E1,CYP2C22,CYP2C13,CYP2C12,CYP2C7,CYP2B1,CYP2B3,CYP2B21,CYP2B12,CYP2B2,CYP3A9,CYP1A2,CYP3A23/3A1,CYP3A2,ADH5,ADH7,ADH1,ADH6,EPHX1,CYP1B1,MGST1,GSTA2,GSTM1,GSTM2,GSTT1,GSTK1,GSTO2,RGD1562107,GSTA5,CYP2F4,GSTM7,GPX4,GPX5,GPX1,GPX6,GPX2,GPX8,GPX7,GPX3,TXNDC12,CYP2…	31	5	0.0793651	15	0.238095	10	0.15873	2	0.031746
MGST2	63	ALDH3A1,ALDH1A3,ALDH3B1,CYP3A18,CYP1A1,ADH4,GGT1,GGT7,GGT5,GGT6,GSR,GSS,GSTO1,GSTA3,GSTP1,MGST3,GSTT2,GSTA4,GSTM4,GSTM3,GSTM5,CYP2C11,CYP2E1,CYP2C22,CYP2C13,CYP2C12,CYP2C7,CYP2B1,CYP2B3,CYP2B21,CYP2B12,CYP2B2,CYP3A9,CYP1A2,CYP3A23/3A1,CYP3A2,ADH5,ADH7,ADH1,ADH6,EPHX1,CYP1B1,MGST1,GSTA2,GSTM1,GSTM2,GSTT1,GSTK1,GSTO2,RGD1562107,GSTA5,CYP2F4,GSTM7,GPX4,GPX5,GPX1,GPX6,GPX2,GPX8,GPX7,GPX3,TXNDC12,CYP2…	31	5	0.0793651	15	0.238095	10	0.15873	2	0.031746
GSTA4	63	ALDH3A1,ALDH1A3,ALDH3B1,CYP3A18,CYP1A1,ADH4,GGT1,GGT7,GGT5,GGT6,GSR,GSS,GSTO1,GSTA3,GSTP1,MGST3,GSTT2,MGST2,GSTM4,GSTM3,GSTM5,CYP2C11,CYP2E1,CYP2C22,CYP2C13,CYP2C12,CYP2C7,CYP2B1,CYP2B3,CYP2B21,CYP2B12,CYP2B2,CYP3A9,CYP1A2,CYP3A23/3A1,CYP3A2,ADH5,ADH7,ADH1,ADH6,EPHX1,CYP1B1,MGST1,GSTA2,GSTM1,GSTM2,GSTT1,GSTK1,GSTO2,RGD1562107,GSTA5,CYP2F4,GSTM7,GPX4,GPX5,GPX1,GPX6,GPX2,GPX8,GPX7,GPX3,TXNDC12,CYP2…	31	5	0.0793651	15	0.238095	10	0.15873	2	0.031746
GSTM4	63	ALDH3A1,ALDH1A3,ALDH3B1,CYP3A18,CYP1A1,ADH4,GGT1,GGT7,GGT5,GGT6,GSR,GSS,GSTO1,GSTA3,GSTP1,MGST3,GSTT2,MGST2,GSTA4,GSTM3,GSTM5,CYP2C11,CYP2E1,CYP2C22,CYP2C13,CYP2C12,CYP2C7,CYP2B1,CYP2B3,CYP2B21,CYP2B12,CYP2B2,CYP3A9,CYP1A2,CYP3A23/3A1,CYP3A2,ADH5,ADH7,ADH1,ADH6,EPHX1,CYP1B1,MGST1,GSTA2,GSTM1,GSTM2,GSTT1,GSTK1,GSTO2,RGD1562107,GSTA5,CYP2F4,GSTM7,GPX4,GPX5,GPX1,GPX6,GPX2,GPX8,GPX7,GPX3,TXNDC12,CYP2…	31	5	0.0793651	15	0.238095	10	0.15873	2	0.031746
GSTM3	63	ALDH3A1,ALDH1A3,ALDH3B1,CYP3A18,CYP1A1,ADH4,GGT1,GGT7,GGT5,GGT6,GSR,GSS,GSTO1,GSTA3,GSTP1,MGST3,GSTT2,MGST2,GSTA4,GSTM4,GSTM5,CYP2C11,CYP2E1,CYP2C22,CYP2C13,CYP2C12,CYP2C7,CYP2B1,CYP2B3,CYP2B21,CYP2B12,CYP2B2,CYP3A9,CYP1A2,CYP3A23/3A1,CYP3A2,ADH5,ADH7,ADH1,ADH6,EPHX1,CYP1B1,MGST1,GSTA2,GSTM1,GSTM2,GSTT1,GSTK1,GSTO2,RGD1562107,GSTA5,CYP2F4,GSTM7,GPX4,GPX5,GPX1,GPX6,GPX2,GPX8,GPX7,GPX3,TXNDC12,CYP2…	31	5	0.0793651	15	0.238095	10	0.15873	2	0.031746
GSTM5	63	ALDH3A1,ALDH1A3,ALDH3B1,CYP3A18,CYP1A1,ADH4,GGT1,GGT7,GGT5,GGT6,GSR,GSS,GSTO1,GSTA3,GSTP1,MGST3,GSTT2,MGST2,GSTA4,GSTM4,GSTM3,CYP2C11,CYP2E1,CYP2C22,CYP2C13,CYP2C12,CYP2C7,CYP2B1,CYP2B3,CYP2B21,CYP2B12,CYP2B2,CYP3A9,CYP1A2,CYP3A23/3A1,CYP3A2,ADH5,ADH7,ADH1,ADH6,EPHX1,CYP1B1,MGST1,GSTA2,GSTM1,GSTM2,GSTT1,GSTK1,GSTO2,RGD1562107,GSTA5,CYP2F4,GSTM7,GPX4,GPX5,GPX1,GPX6,GPX2,GPX8,GPX7,GPX3,TXNDC12,CYP2…	31	5	0.0793651	15	0.238095	10	0.15873	2	0.031746
GBE1	7	AGL,GYS2,GYS1,PYGM,PYGB,PYGL,AMY1A	4	1	0.142857	0	0	2	0.285714	0	0
ENPP3	33	PAPSS2,PAPSS1,PGM1,GYS2,GYS1,ACP1,ACPP,NADSYN1,QPRT,PPCDC,PANK4,PANK1,PANK2,PANK3,COASY,NT5M,NT5C1A,NT5E,PYGM,PYGB,PYGL,UGDH,PGM2L1,RFK,ACP2,ACP6,ACPT,NAMPT,NMNAT2,NMNAT1,CD38,BST1,NNT	19	4	0.121212	3	0.0909091	6	0.181818	1	0.030303
ENPP1	33	PAPSS2,PAPSS1,PGM1,GYS2,GYS1,ACP1,ACPP,NADSYN1,QPRT,PPCDC,PANK4,PANK1,PANK2,PANK3,COASY,NT5M,NT5C1A,NT5E,PYGM,PYGB,PYGL,UGDH,PGM2L1,RFK,ACP2,ACP6,ACPT,NAMPT,NMNAT2,NMNAT1,CD38,BST1,NNT	19	4	0.121212	3	0.0909091	6	0.181818	1	0.030303
ALG5	6	DOLPP1,ALG6,DOLK,DPM1,DPAGT1,DPM2	5	1	0.166667	0	0	0	0	0	0
ALG12	1	ALG9	1	0	0	0	0	0	0	0	0
ST6GALNAC1	18	GALNT2,GALNT3,B3GNT6,GCNT1,ST3GAL1,ST3GAL2,GALNT10,WBSCR17,GALNT7,GALNT13,GALNT11,GALNT12,GALNTL6,GALNTL5,GALNT1,GALNT5,C1GALT1C1,C1GALT1	13	0	0	3	0.166667	2	0.111111	0	0
GALNT2	5	ST6GALNAC1,B3GNT6,GCNT1,C1GALT1C1,C1GALT1	2	0	0	2	0.4	1	0.2	0	0
GALNT3	5	ST6GALNAC1,B3GNT6,GCNT1,C1GALT1C1,C1GALT1	2	0	0	2	0.4	1	0.2	0	0
B3GNT6	17	ST6GALNAC1,GALNT2,GALNT3,GCNT1,GCNT3,GALNT10,WBSCR17,GALNT7,GALNT13,GALNT11,GALNT12,GALNTL6,GALNTL5,GALNT1,GALNT5,C1GALT1C1,C1GALT1	12	0	0	3	0.176471	1	0.0588235	1	0.0588235
HEXA	13	CHIA,CHIT1,NAGK,GNS,GLB1,ST8SIA1,B3GALT5,A4GALT,GLA,NAGA,B3GALT4,RENBP,ST3GAL5	8	0	0	2	0.153846	1	0.0769231	2	0.153846
AMDHD2	8	HK1,HK2,HK3,NAGK,GFPT1,GFPT2,GNPDA2,PGM3	3	1	0.125	0	0	4	0.5	0	0
CMAH	6	NANS,NANP,CMAS,CYB5R3,CYB5R1,CYB5R2	4	0	0	0	0	2	0.333333	0	0
ARSB	8	SUMF1,SPAM1,HYAL3,HYAL1,HYAL4,HYAL6,HYAL5,HYAL2	6	0	0	2	0.25	0	0	0	0
LCLAT1	18	PPAP2B,PPAP2C,PPAP2A,PLD1,PLD2,DGKQ,DGKA,DGKG,DGKB,DGKI,DGKZ,CDS2,CDS1,AGPAT6,GPAT2,GPAM,AGPAT9,AGK	12	0	0	2	0.111111	4	0.222222	0	0
PPAP2A	48	LCLAT1,DGAT2,DGAT1,PLD1,PLD2,AGPAT4,AGPAT3,AGPAT2,MBOAT2,AGPAT1,MBOAT1,CDS2,CDS1,CEPT1,CHPT1,ASAH2,ASAH1,SGPP2,SGPP1,KDSR,DEGS1,ENPP7,SMPD4,SMPD1,SMPD2,SMPD3,RGD1564463,DEGS2,SGMS2,SGMS1,PNLIPRP2,CEL,LIPC,PNLIP,LIPG,LIPF,PNLIPRP1,LPL,SELI,SPHK1,SPHK2,ACER1,ACER2,GALC,UGT8,UGCG,SGPL1,ACER3	28	2	0.0416667	4	0.0833333	12	0.25	2	0.0416667
PLCD1	58	PLCE1,PLCD4,PLCB1,PLCB4,PLCG1,PLCD3,PLCB3,PLCG2,PLCZ1,PLCB2,PIP4K2A,PIP4K2C,PIP4K2B,PTEN,PIK3CA,PIK3CD,PIK3CB,PIP5K1B,PIP5K1A,CDIPT,PIK3C3,IMPA2,IMPA1,INPP5J,INPP5K,INPP5A,INPPL1,MINPP1,ITPKA,IPMK,DGKA,DGKG,DGKB,DGKI,DGKZ,PIK3R1,PIK3R2,PIK3R3,PI4K2A,PI4K2B,PI4KA,PI4KB,PIK3C2G,PIK3C2B,PIK3C2A,ITPR1,ITPR3,ITPR2,INPP1,PRKCA,PRKCG,PRKCB,SYNJ2,SEC16A,OCRL,INPP5B,SYNJ1,ITPKB	42	2	0.0344828	8	0.137931	5	0.0862069	1	0.0172414
PIP5K1A	47	PLCD1,PLCE1,PLCD4,PLCB1,PLCB4,PLCG1,PLCD3,PLCB3,PLCG2,PLCZ1,PLCB2,PIP4K2A,PIP4K2C,PIP4K2B,PTEN,PIK3CA,PIK3CD,PIK3CB,PIK3R1,PIK3R2,PIK3R3,PI4K2A,PI4K2B,PI4KA,PI4KB,PIK3C2G,PIK3C2B,PIK3C2A,RAC1,RAC2,VCL,ACTN3,WAS,WASL,ARF6,ROCK2,ROCK1,SYNJ2,SEC16A,OCRL,INPP5B,SYNJ1,ACTN2,ACTN4,ACTN1,GSN,SCIN	32	2	0.0425532	7	0.148936	6	0.12766	0	0
IMPA2	19	PLCD1,PLCE1,PLCD4,PLCB1,PLCB4,PLCG1,PLCD3,PLCB3,PLCG2,PLCZ1,PLCB2,CDIPT,IMPA1,INPP4B,INPP4A,INPP1,ISYNA1,MIOX,MYC	14	1	0.0526316	2	0.105263	1	0.0526316	1	0.0526316
ITPKA	25	PLCD1,PLCE1,PLCD4,PLCB1,PLCB4,PLCG1,PLCD3,PLCB3,PLCG2,PLCZ1,PLCB2,INPP5J,INPP5K,INPP5A,INPPL1,MINPP1,IPMK,CALM1,CALM3,CALML3,CALM2,ITPR1,ITPR3,ITPR2,ITPK1	18	1	0.04	3	0.12	3	0.12	0	0
PIGB	4	PIGM,PIGX,PIGV,PIGO	3	0	0	1	0.25	0	0	0	0
PIGS	2	PIGO,PGAP1	2	0	0	0	0	0	0	0	0
CDS2	21	LCLAT1,PPAP2B,PPAP2C,PPAP2A,CDIPT,PLD1,PLD2,AGPAT4,AGPAT3,AGPAT2,MBOAT2,AGPAT1,MBOAT1,DGKQ,DGKA,DGKG,DGKB,DGKI,DGKZ,PGS1,CRLS1	8	0	0	3	0.142857	9	0.428571	1	0.047619
PLA2G2A	79	CYP3A18,PLCG1,PLCG2,PLD1,PLD2,CEPT1,CHPT1,PTDSS1,PTDSS2,PAFAH1B3,PLA2G7,PAFAH2,PAFAH1B2,PAFAH1B1,ENPP2,CYP2C11,ALOX5,CYP2U1,CYP4F6,CYP4F4,CYP4F5,CYP4F17,CYP4F1,CYP4A2,CYP4A8,CYP4A3,CYP2E1,ALOX15B,ALOX12E,ALOX15,CYP2C22,CYP2C13,CYP2C12,CYP2C7,CYP2B1,CYP2B3,CYP2B21,CYP2B12,CYP2J3,CYP2B2,CYP2J4,ALOX12,CYP3A9,CYP1A2,CYP3A23/3A1,CYP3A2,MAPK1,MAPK3,GNAS,GNAI3,GNAI1,GNAI2,RELA,NFKB1,GNA11,GNAQ,PRKCD,PRK…	46	4	0.0506329	6	0.0759494	23	0.291139	0	0
PLA2G2D	72	CYP3A18,PLCG1,PLCG2,PLD1,PLD2,CEPT1,CHPT1,PTDSS1,PTDSS2,PAFAH1B3,PLA2G7,PAFAH2,PAFAH1B2,PAFAH1B1,ENPP2,CYP2C11,ALOX5,CYP2U1,CYP4F6,CYP4F4,CYP4F5,CYP4F17,CYP4F1,CYP4A2,CYP4A8,CYP4A3,CYP2E1,ALOX15B,ALOX12E,ALOX15,CYP2C22,CYP2C13,CYP2C12,CYP2C7,CYP2B1,CYP2B3,CYP2B21,CYP2B12,CYP2J3,CYP2B2,CYP2J4,ALOX12,CYP3A9,CYP1A2,CYP3A23/3A1,CYP3A2,MAPK1,MAPK3,GNAS,GNAI3,GNAI1,GNAI2,GNA11,GNAQ,PRKCD,PRKCA,PRKCG,PR…	43	2	0.0277778	5	0.0694444	22	0.305556	0	0
PLA2G12A	72	CYP3A18,PLCG1,PLCG2,PLD1,PLD2,CEPT1,CHPT1,PTDSS1,PTDSS2,PAFAH1B3,PLA2G7,PAFAH2,PAFAH1B2,PAFAH1B1,ENPP2,CYP2C11,ALOX5,CYP2U1,CYP4F6,CYP4F4,CYP4F5,CYP4F17,CYP4F1,CYP4A2,CYP4A8,CYP4A3,CYP2E1,ALOX15B,ALOX12E,ALOX15,CYP2C22,CYP2C13,CYP2C12,CYP2C7,CYP2B1,CYP2B3,CYP2B21,CYP2B12,CYP2J3,CYP2B2,CYP2J4,ALOX12,CYP3A9,CYP1A2,CYP3A23/3A1,CYP3A2,MAPK1,MAPK3,GNAS,GNAI3,GNAI1,GNAI2,GNA11,GNAQ,PRKCD,PRKCA,PRKCG,PR…	43	2	0.0277778	5	0.0694444	22	0.305556	0	0
PCYT1A	5	CEPT1,CHPT1,CHKA,CHKB,PHOSPHO1	3	1	0.2	1	0.2	0	0	0	0
CHKB	5	PCYT1A,PCYT1B,ACHE,PCYT2,CHAT	3	0	0	2	0.4	0	0	0	0
ACHE	3	CHKA,CHKB,PHOSPHO1	1	1	0.333333	1	0.333333	0	0	0	0
CYP2C11	94	CYP3A18,UGT1A6,UGT1A1,UGT2B,UGT2B1,UGT2A3,UGT2B37,UGT1A2,UGT2A1,CYP1A1,CYP2A3,CYP2A1,CYP2A2,MAOB,MAOA,GSTO1,GSTA3,GSTP1,MGST3,GSTT2,MGST2,GSTA4,GSTM4,GSTM3,GSTM5,PLA2G2A,PLA2G2D,PLA2G12A,ALOX5,EPHX2,CYP2U1,CYP4F6,CYP4F4,CYP4F5,CYP4F17,CYP4F1,CYP4A2,CYP4A8,CYP4A3,CYP2E1,ALOX15B,ALOX12E,ALOX15,CYP2B1,CYP2B3,CYP2B21,CYP2B12,CYP2J3,CYP2B2,CYP2J4,ALOX12,CYP3A9,CYP1A2,CYP3A23/3A1,CYP3A2,CYP26A1,ALDH1A1…	45	5	0.0531915	21	0.223404	19	0.202128	4	0.0425532
LTA4H	7	ALOX5,CYP4F6,CYP4F4,CYP4F5,CYP4F17,CYP4F1,LTC4S	2	1	0.142857	1	0.142857	3	0.428571	0	0
CYP2U1	42	PLA2G2A,PLA2G2D,PLA2G12A,CYP2C11,ALOX5,CYP4F6,CYP4F4,CYP4F5,CYP4F17,CYP4F1,CYP4A2,CYP4A8,CYP4A3,CYP2E1,ALOX15B,ALOX12E,ALOX15,CYP2C22,CYP2C13,CYP2C12,CYP2C7,CYP2B1,CYP2B3,CYP2B21,CYP2B12,CYP2J3,CYP2B2,CYP2J4,ALOX12,PLA2G4A,PLA2G3,PLA2G5,PLA2G10,PLA2G2C,PLA2G1B,PLA2G4E,PLA2G4B,PLA2G6,PLA2G12B,PLA2G2F,PTGS1,PTGS2	20	2	0.047619	6	0.142857	14	0.333333	0	0
CYP4F6	39	PLA2G2A,PLA2G2D,PLA2G12A,CYP2C11,LTA4H,ALOX5,CYP2U1,CYP4A2,CYP4A8,CYP4A3,CYP2E1,ALOX15B,ALOX12E,ALOX15,CYP2C22,CYP2C13,CYP2C12,CYP2C7,CYP2B1,CYP2B3,CYP2B21,CYP2B12,CYP2J3,CYP2B2,CYP2J4,ALOX12,PLA2G4A,PLA2G3,PLA2G5,PLA2G10,PLA2G2C,PLA2G1B,PLA2G4E,PLA2G4B,PLA2G6,PLA2G12B,PLA2G2F,PTGS1,PTGS2	18	1	0.025641	7	0.179487	13	0.333333	0	0
CYP4A8	70	ALDH7A1,ALDH2,ALDH1A7,ALDH1B1,ALDH9A1,ALDH3A2,CYP3A18,UGT1A6,UGT1A1,UGT2B,UGT2B1,UGT2A3,UGT2B37,UGT1A2,UGT2A1,CYP1A1,CYP2A3,CYP2A1,CYP2A2,PLA2G2A,PLA2G2D,PLA2G12A,CYP2C11,ALOX5,EPHX2,CYP2U1,CYP4F6,CYP4F4,CYP4F5,CYP4F17,CYP4F1,CYP4A2,CYP4A3,CYP2E1,ALOX15B,ALOX12E,ALOX15,CYP2C22,CYP2C13,CYP2C12,CYP2C7,CYP2B1,CYP2B3,CYP2B21,CYP2B12,CYP2J3,CYP2B2,CYP2J4,ALOX12,CYP3A9,CYP1A2,CYP3A23/3A1,CYP3A2,CYP26A1…	37	2	0.0285714	9	0.128571	19	0.271429	3	0.0428571
KDSR	12	PPAP2B,PPAP2C,PPAP2A,SPTLC1,SPTLC2,ASAH2,ASAH1,SGPP2,SGPP1,SPHK1,SPHK2,ACER3	8	0	0	1	0.0833333	2	0.166667	1	0.0833333
DEGS1	20	PPAP2B,PPAP2C,PPAP2A,ASAH2,ASAH1,SGPP1,ENPP7,SMPD4,SMPD1,SMPD2,SMPD3,SGMS2,SGMS1,ACER1,ACER2,CERK,GALC,UGT8,UGCG,ACER3	16	0	0	1	0.05	3	0.15	0	0
SEC1	21	ST3GAL6,B4GALT2,B4GALT3,B4GALT4,FUT9,FUT4,GGTA1,B3GNT1,B3GNT2,B3GNT4,B3GNT3,GCNT2,B3GALT1,B3GALT2,B3GALT5,ST3GAL3,ST3GAL4,ST3GAL1,ST3GAL2,B4GALT1,ABO	13	0	0	2	0.0952381	5	0.238095	1	0.047619
ST3GAL6	17	SEC1,B4GALT2,B4GALT3,B4GALT4,FUT9,FUT4,GGTA1,B3GNT1,B3GNT2,B3GNT4,B3GNT3,ST8SIA1,FUT7,GCNT2,B4GALT1,FUT2,FUT1	10	1	0.0588235	2	0.117647	4	0.235294	0	0
FUT7	2	ST3GAL6,ST8SIA1	1	0	0	1	0.5	0	0	0	0
ST3GAL3	7	SEC1,GGTA1,B3GALT1,B3GALT2,B3GALT5,FUT2,FUT1	3	1	0.142857	1	0.142857	2	0.285714	0	0
NAGA	4	HEXA,B3GALT5,HEXB,B3GALNT1	1	0	0	2	0.5	1	0.25	0	0
B3GALT4	5	HEXA,ST3GAL1,ST3GAL2,B4GALNT1,HEXB	1	1	0.2	1	0.2	2	0.4	0	0
GLO1	2	AKR1B1,HAGH	0	0	0	2	1	0	0	0	0
HAO1	1	PGP	1	0	0	0	0	0	0	0	0
DHFR	14	GART,ATIC,TYMS,SHMT1,SHMT2,MTR,AMT,MTHFD1,FTCD,ALDH1L1,MTFMT,ALDH1L2,FPGS,GGH	7	1	0.0714286	3	0.214286	2	0.142857	1	0.0714286
MTHFD1	16	GART,ATIC,TYMS,SHMT1,SHMT2,MTR,MTHFD2L,MTHFD2,MTHFR,AMT,DHFR,FTCD,ALDH1L1,MTFMT,ALDH1L2,MTHFS	9	1	0.0625	3	0.1875	2	0.125	1	0.0625
ALDH1L1	10	GART,SHMT1,SHMT2,MTR,MTHFD2L,MTHFD2,AMT,DHFR,MTHFD1,FTCD	6	1	0.1	2	0.2	1	0.1	0	0
MTFMT	12	GART,SHMT1,SHMT2,MTR,MTHFD2L,MTHFD2,AMT,DHFR,MTHFD1,FTCD,MARS,MARS2	7	1	0.0833333	2	0.166667	2	0.166667	0	0
ACP1	4	ENPP3,ENPP1,FLAD1,CTNNB1	1	0	0	2	0.5	1	0.25	0	0
ACPP	3	ENPP3,ENPP1,FLAD1	1	0	0	2	0.666667	0	0	0	0
PDXK	3	AOX3L1,AOX1,PNPO	1	0	0	1	0.333333	1	0.333333	0	0
NUDT12	11	NADSYN1,QPRT,NT5M,NT5C1A,NT5E,NAMPT,NMNAT2,NMNAT1,CD38,BST1,NNT	6	1	0.0909091	0	0	3	0.272727	1	0.0909091
PPCS	5	PPCDC,PANK4,PANK1,PANK2,PANK3	3	1	0.2	0	0	1	0.2	0	0
COASY	8	ENPP3,ENPP1,PPCDC,PANK4,PANK1,PANK2,PANK3,RPS6KB1	3	1	0.125	3	0.375	1	0.125	0	0
RDH7	10	DGAT2,DGAT1,RETSAT,CYP26A1,BCMO1,ALDH1A1,ALDH1A2,LRAT,AWAT2,RGD1562200	5	1	0.1	1	0.1	2	0.2	1	0.1
ALDH1A1	48	CYP3A18,UGT1A6,UGT1A1,UGT2B,UGT2B1,UGT2A3,UGT2B37,UGT1A2,UGT2A1,CYP1A1,CYP2A3,CYP2A1,CYP2A2,ADH4,CYP2C11,CYP4A2,CYP4A8,CYP4A3,CYP2C22,CYP2C13,CYP2C12,CYP2C7,CYP2B1,CYP2B3,CYP2B21,CYP2B12,CYP2B2,CYP3A9,CYP1A2,CYP3A23/3A1,CYP3A2,DHRS4,RDH12,RDH11,RDH5,CYP26A1,RDH7,BCMO1,ADH5,ADH7,ADH1,ADH6,RDH10,RDH8,DHRS9,DHRS3,CYP26B1,JUN	27	1	0.0208333	5	0.104167	12	0.25	3	0.0625
DHDDS	3	GGPS1,FDPS,PDSS2	2	0	0	0	0	1	0.333333	0	0
CHST11	3	PAPSS2,PAPSS1,BPNT1	3	0	0	0	0	0	0	0	0
EPHX1	43	DHDH,CYP3A18,CYP1A1,GSTO1,GSTA3,GSTP1,MGST3,GSTT2,MGST2,GSTA4,GSTM4,GSTM3,GSTM5,CYP2C11,CYP2E1,CYP2C22,CYP2C13,CYP2C12,CYP2C7,CYP2B1,CYP2B3,CYP2B21,CYP2B12,CYP2B2,CYP3A9,CYP1A2,CYP3A23/3A1,CYP3A2,CYP1B1,MGST1,GSTA2,GSTM1,GSTM2,GSTT1,GSTK1,GSTO2,RGD1562107,GSTA5,CYP2F4,GSTM7,TP53,PPARA,CYP2S1	20	1	0.0232558	13	0.302326	9	0.209302	0	0
FMO5	8	CYP3A18,CYP3A9,CYP3A23/3A1,CYP3A2,CYP2D4,CYP2D3,CYP2D2,CYP2D5	6	0	0	2	0.25	0	0	0	0
CYP2D4	24	CYP3A18,UGT1A6,UGT1A1,UGT2B,UGT2B1,UGT2A3,UGT2B37,UGT1A2,UGT2A1,MAOB,MAOA,CYP2C11,CYP2C22,CYP2C13,CYP2C12,CYP2C7,CYP3A9,CYP3A23/3A1,CYP3A2,FMO2,FMO4,FMO5,FMO1,FMO3	13	1	0.0416667	4	0.166667	3	0.125	3	0.125
RGD1306195	8	XPO1,XPOT,EEF1A1,EEF1A2,PHAX,NCBP1,PIGZ,NMD3	6	1	0.125	1	0.125	0	0	0	0
RASL2-9	8	XPO1,XPOT,EEF1A1,EEF1A2,PHAX,NCBP1,PIGZ,NMD3	6	1	0.125	1	0.125	0	0	0	0
SAP18	4	THOC4,PNN,ACIN1,RNPS1	3	0	0	1	0.25	0	0	0	0
THOC4	3	SAP18,NXF1,THOC5	2	0	0	1	0.333333	0	0	0	0
EIF2B3	3	EIF2S2,EIF2S3X,EIF2S1	3	0	0	0	0	0	0	0	0
EIF4B	3	RPS6KB1,EIF4A1,EIF4A2	2	0	0	1	0.333333	0	0	0	0
PAIP1	3	PABPC1,EIF4A1,EIF4A2	3	0	0	0	0	0	0	0	0
FGF1	9	EGFR,PDGFRB,PDGFRA,FGFR2,FGFR4,FGFR1,FGFR3,MET,IGF1R	7	0	0	0	0	2	0.222222	0	0
FGF9	9	EGFR,PDGFRB,PDGFRA,FGFR2,FGFR4,FGFR1,FGFR3,MET,IGF1R	7	0	0	0	0	2	0.222222	0	0
RAP1A	16	PRKACA,PRKACB,PRKX,BRAF,MAPK8,MAPK10,MAPK9,RASGRP2,RAPGEF1,RAF1,MLLT4,RHOA,RSA-14-44,RAPGEF3,CDC42,SIPA1	12	1	0.0625	1	0.0625	2	0.125	0	0
FAS	7	FASLG,TP53,CASP8,FADD,IFNGR1,IFNGR2,DAXX	5	0	0	1	0.142857	1	0.142857	0	0
ECSIT	1	TRAF6	0	0	0	1	1	0	0	0	0
MAP2K7	20	MAPK8IP1,MAPK8IP2,MAP3K12,MAP3K13,MAP3K7,MAP3K1,MAP3K11,MAPK8,MAPK10,MAPK9,PPM1A,PAK4,PAK1,PAK2,PAK3,PAK6,PAK7,RAC1,RAC2,MAPK8IP3	16	1	0.05	0	0	3	0.15	0	0
BRAF	26	RAP1B,RAP1A,KRAS,MRAS,HRAS,RRAS,RRAS2,MAPK1,MAPK3,MAPK8,MAPK10,MAPK9,RHEB,PRKCD,PRKCA,PRKCG,PRKCB,PRKCE,PRKCH,PRKCQ,MAP2K1,MAPK13,MAPK12,MAPK11,MAPK14,MAP2K2	19	1	0.0384615	1	0.0384615	5	0.192308	0	0
CASP3	20	TNFRSF1A,IL1R2,IL1R1,MAP3K1,PAK1,PAK2,CASP9,CASP8,CASP12,BIRC3,BIRC2,XIAP,GZMB,SP1,STK4,STK3,CASP6,DFFA,DCC,ETS1	9	2	0.1	2	0.1	6	0.3	1	0.05
MAP2K6	13	MAP3K7,MAP3K6,MAP3K1,PPM1A,RAC1,RAC2,MAP3K2,MAP3K3,MAP3K4,MAPK13,MAPK12,MAPK11,MAPK14	12	0	0	0	0	1	0.0769231	0	0
AKT1	46	PDE3B,PDE3A,NOS3,PTEN,PIK3CA,PIK3CD,PIK3CB,MAP3K8,IKBKB,PIK3R1,PIK3R2,PIK3R3,MTOR,CASP9,MDM2,PDPK1,RPS6KB1,RELA,NFKB1,ILK,CHUK,PDK1,PPP1CA,PPP1CC,PPP1CB,PPP1R3B,PPP1R3C,PPP1R3D,IKBKG,BCL2L1,BAD,NKX3-1,UXS1,MAP2K4,GSK3B,CDKN1B,CDKN1A,NFKBIA,NFKBIB,GSK3A,FOXO3,TSC2,NFKBIE,FOXO1,SLC2A4,SLC2A5	27	4	0.0869565	6	0.130435	9	0.195652	0	0
DUSP5	9	MAPK1,MAPK3,MAPK8,MAPK10,MAPK9,MAPK13,MAPK12,MAPK11,MAPK14	8	0	0	0	0	1	0.111111	0	0
IKBKB	23	TRAF2,MAP3K7,MAP3K8,MAP3K1,AKT1,AKT2,AKT3,TNF,TRAF6,MAP3K14,RELA,NFKB1,PRKCQ,RIPK1,IRS2,NFKB2,NFKBIA,NFKBIB,NFKBIE,IRS1,IRS4,IRS3,PEBP1	13	3	0.130435	3	0.130435	4	0.173913	0	0
CACNG3	9	PRKACA,PRKACB,PRKX,RASGRP2,RASGRF2,RASGRF1,RASGRP4,RASGRP1,RASGRP3	8	0	0	0	0	1	0.111111	0	0
SRC	40	PIK3CA,PIK3CD,PIK3CB,KRAS,HRAS,PIK3R1,PIK3R2,PIK3R3,EGFR,PRKCD,PRKCA,PRKCB,RAC1,RAC2,KDR,ITGB7,ITGB1,ITGB4,ITGB5,ITGB3,ITGB6,ITGB8,PVRL1,PVRL3,PVRL2,RHOA,RSA-14-44,PVRL4,PDGFRB,PDGFRA,MAP3K2,PTK2,CDC42,CTNNB1,ARHGAP5,FARP2,GJA1,GJD2,HCLS1,CTTN	25	1	0.025	3	0.075	11	0.275	0	0
NCK1	7	PAK4,PAK1,PAK2,PAK3,PAK6,PAK7,LCP2	6	0	0	0	0	1	0.142857	0	0
PHKB	13	CALM1,CALM3,CALML3,CALM2,PPP1CA,PPP1CC,PPP1CB,PPP1R3B,PPP1R3C,PPP1R3D,PYGM,PYGB,PYGL	5	1	0.0769231	1	0.0769231	6	0.461538	0	0
TACR1	4	GNA11,GNAQ,GNA14,GNA15	4	0	0	0	0	0	0	0	0
GRPR	4	GNA11,GNAQ,GNA14,GNA15	4	0	0	0	0	0	0	0	0
TACR2	4	GNA11,GNAQ,GNA14,GNA15	4	0	0	0	0	0	0	0	0
PTAFR	5	GNA11,GNAQ,GNA14,GNA15,IL10	4	1	0.2	0	0	0	0	0	0
BDKRB1	7	GNA11,GNAQ,KNG1,KNG2,GNG12,GNA14,GNA15	6	0	0	0	0	1	0.142857	0	0
CAMK2B	25	ADCY3,PLCB1,PLCB4,PLCG1,PLCB3,PLCG2,PLCB2,KRAS,HRAS,MAPK1,MAPK3,CALM1,CALM3,CALML3,CALM2,PPP1R12A,PPP1CA,PPP1CC,PPP1CB,ATF4,CDC25C,GRM1,GRM5,GRIA2,GRIA1	18	2	0.08	0	0	5	0.2	0	0
CAMK4	7	CALM1,CALM3,CALML3,CALM2,EP300,CREBBP,ATF4	6	0	0	0	0	1	0.142857	0	0
CXCL12	18	CCR3,CCR7,CXCR3,CXCR4,CCR9,CCR10,CXCR7,CXCR6,CCR5,CCR4,CX3CR1,CXCR5,CCR8,XCR1,CCR1L1,CCR6,CCR1,CCR2	13	0	0	4	0.222222	1	0.0555556	0	0
CCL25	17	CCR3,CCR7,CXCR3,CXCR4,CCR9,CCR10,CXCR6,CCR5,CCR4,CX3CR1,CXCR5,CCR8,XCR1,CCR1L1,CCR6,CCR1,CCR2	13	0	0	3	0.176471	1	0.0588235	0	0
CCL28	17	CCR3,CCR7,CXCR3,CXCR4,CCR9,CCR10,CXCR6,CCR5,CCR4,CX3CR1,CXCR5,CCR8,XCR1,CCR1L1,CCR6,CCR1,CCR2	13	0	0	3	0.176471	1	0.0588235	0	0
TNFSF4	1	TNFRSF4	1	0	0	0	0	0	0	0	0
XCL1	17	CCR3,CCR7,CXCR3,CXCR4,CCR9,CCR10,CXCR6,CCR5,CCR4,CX3CR1,CXCR5,CCR8,XCR1,CCR1L1,CCR6,CCR1,CCR2	13	0	0	3	0.176471	1	0.0588235	0	0
CCL20	17	CCR3,CCR7,CXCR3,CXCR4,CCR9,CCR10,CXCR6,CCR5,CCR4,CX3CR1,CXCR5,CCR8,XCR1,CCR1L1,CCR6,CCR1,CCR2	13	0	0	3	0.176471	1	0.0588235	0	0
PF4	17	CCR3,CCR7,CXCR3,CXCR4,CCR9,CCR10,CXCR6,CCR5,CCR4,CX3CR1,CXCR5,CCR8,XCR1,CCR1L1,CCR6,CCR1,CCR2	13	0	0	3	0.176471	1	0.0588235	0	0
CCR3	43	CXCL9,CXCL10,CXCL11,CXCL12,CCL25,CCL5,CCL28,CXCL2,CCL4,CCL17,CCL22,XCL1,PPBP,CCL2,CCL3,CCL7,CCL12,CCL6,CCL24,CCL11,CCL20,CXCL14,CCL9,PF4,CCL27,CCL19,CXCL13,CCL26,CXCL1,CX3CL1,JAK2,JAK3,GNAI3,GNAI1,GNAI2,ARRB1,ARRB2,ADRBK1,ADRBK2,GRK5,GRK6,GRK4,GRK1	19	3	0.0697674	6	0.139535	15	0.348837	0	0
CCR7	43	CXCL9,CXCL10,CXCL11,CXCL12,CCL25,CCL5,CCL28,CXCL2,CCL4,CCL17,CCL22,XCL1,PPBP,CCL2,CCL3,CCL7,CCL12,CCL6,CCL24,CCL11,CCL20,CXCL14,CCL9,PF4,CCL27,CCL19,CXCL13,CCL26,CXCL1,CX3CL1,JAK2,JAK3,GNAI3,GNAI1,GNAI2,ARRB1,ARRB2,ADRBK1,ADRBK2,GRK5,GRK6,GRK4,GRK1	19	3	0.0697674	6	0.139535	15	0.348837	0	0
CXCR3	43	CXCL9,CXCL10,CXCL11,CXCL12,CCL25,CCL5,CCL28,CXCL2,CCL4,CCL17,CCL22,XCL1,PPBP,CCL2,CCL3,CCL7,CCL12,CCL6,CCL24,CCL11,CCL20,CXCL14,CCL9,PF4,CCL27,CCL19,CXCL13,CCL26,CXCL1,CX3CL1,JAK2,JAK3,GNAI3,GNAI1,GNAI2,ARRB1,ARRB2,ADRBK1,ADRBK2,GRK5,GRK6,GRK4,GRK1	19	3	0.0697674	6	0.139535	15	0.348837	0	0
ITK	15	PLCG1,PIK3CA,PIK3CD,PIK3CB,PIK3R1,PIK3R2,PIK3R3,HCK,CSK,FGR,LYN,VAV3,VAV2,VAV1,LCP2	11	0	0	2	0.133333	2	0.133333	0	0
VAV3	24	PLCG1,PLCG2,PIK3CA,PIK3CD,PIK3CB,PIK3R1,PIK3R2,PIK3R3,ITK,RAC1,RAC2,RHOA,RSA-14-44,PTPN6,PTPN11,SH3BP2,TEC,CD19,SYK,TXK,PTK2B,CDC42,LCP2,BLNK	20	0	0	1	0.0416667	3	0.125	0	0
VAV2	24	PLCG1,PLCG2,PIK3CA,PIK3CD,PIK3CB,PIK3R1,PIK3R2,PIK3R3,ITK,RAC1,RAC2,RHOA,RSA-14-44,PTPN6,PTPN11,SH3BP2,TEC,CD19,SYK,TXK,PTK2B,CDC42,LCP2,BLNK	20	0	0	1	0.0416667	3	0.125	0	0
GNB3	17	ADCY6,ADCY8,ADCY4,PLCB1,PLCB4,PLCB3,PLCB2,PIK3CA,PIK3CD,PIK3CB,PIK3R1,PIK3R2,PIK3R3,GNAI3,GNAI1,GNAI2,PREX1	13	1	0.0588235	1	0.0588235	2	0.117647	0	0
GNB2	14	PLCB1,PLCB4,PLCB3,PLCB2,PIK3CA,PIK3CD,PIK3CB,PIK3R1,PIK3R2,PIK3R3,GNAI3,GNAI1,GNAI2,PREX1	11	1	0.0714286	0	0	2	0.142857	0	0
PI4K2B	25	PLCD1,PLCE1,PLCD4,PLCB1,PLCB4,PLCG1,PLCD3,PLCB3,PLCG2,PLCZ1,PLCB2,PTEN,PIP5K1B,PIP5K1A,CDIPT,PIK3C3,PIK3R1,PIK3R2,PIK3R3,PIK3C2G,PIK3C2B,PIK3C2A,SYNJ2,OCRL,SYNJ1	18	2	0.08	3	0.12	1	0.04	1	0.04
PI4KB	25	PLCD1,PLCE1,PLCD4,PLCB1,PLCB4,PLCG1,PLCD3,PLCB3,PLCG2,PLCZ1,PLCB2,PTEN,PIP5K1B,PIP5K1A,CDIPT,PIK3C3,PIK3R1,PIK3R2,PIK3R3,PIK3C2G,PIK3C2B,PIK3C2A,SYNJ2,OCRL,SYNJ1	18	2	0.08	3	0.12	1	0.04	1	0.04
ITPR1	30	PLCD1,PLCE1,PLCD4,PLCB1,PLCB4,PLCG1,PLCD3,PLCB3,PLCG2,PLCZ1,PLCB2,INPP5J,INPP5K,INPP5A,INPPL1,ITPKA,PRKACA,PRKACB,PRKX,CALM1,CALM3,CALML3,CALM2,PRKCA,PRKCG,PRKCB,HTT,ITPKB,HOMER1,HOMER2	23	1	0.0333333	2	0.0666667	4	0.133333	0	0
ITPR3	28	PLCD1,PLCE1,PLCD4,PLCB1,PLCB4,PLCG1,PLCD3,PLCB3,PLCG2,PLCZ1,PLCB2,INPP5J,INPP5K,INPP5A,INPPL1,ITPKA,PRKACA,PRKACB,PRKX,CALM1,CALM3,CALML3,CALM2,PRKCA,PRKCG,PRKCB,ITPKB,TRPM5	21	1	0.0357143	2	0.0714286	4	0.142857	0	0
CDC25A	7	CHEK2,CHEK1,CDK2,PLK1,CDK6,CDK4,CDK1	5	1	0.142857	1	0.142857	0	0	0	0
YWHAQ	3	NGFRAP1,CDC25B,CDC25C	2	0	0	0	0	1	0.333333	0	0
WEE1	1	CDK1	1	0	0	0	0	0	0	0	0
HDAC2	4	HR,RB1,RBPJL,RBPJ	3	0	0	0	0	1	0.25	0	0
AR	10	PRKACA,PRKACB,PRKX,RELA,NFKB1,JUN,SP1,CYP7A1,CTNNB1,NFIC	7	0	0	0	0	3	0.3	0	0
CDK2	4	CDC25A,SPDYA,SPDYE4,CDC25C	1	1	0.25	1	0.25	1	0.25	0	0
MDM4	2	TP53,MDM2	0	0	0	0	0	2	1	0	0
CYCS	17	BID,SIAH1A,CASP9,HTRA2,SLC25A5,PPID,VDAC1,VDAC2,VDAC3,SLC25A4,BCL2,BCL2L1,BAX,BAD,ATF1,SP1,ATF4	11	1	0.0588235	1	0.0588235	4	0.235294	0	0
MOCS2	1	MOCS3	1	0	0	0	0	0	0	0	0
SEC61G	6	SSR4,SSR2,SSR1,SSR3,SEC62,SEC63	4	0	0	2	0.333333	0	0	0	0
DAD1	2	GCS1,CKAP4	1	0	0	0	0	1	0.5	0	0
DNAJB12	12	HSPA8,HSPA1A,HSPA1L,HSPA1B,HSPA2,UBE2D2,UBE2D4,UBE2D3,STUB1,UBE2E3,UBE2E2,UBE2D1	7	1	0.0833333	3	0.25	1	0.0833333	0	0
SSR2	5	SEC61G,SEC61B,SEC61A2,SEC61A1,BCAP31	4	0	0	1	0.2	0	0	0	0
SSR1	5	SEC61G,SEC61B,SEC61A2,SEC61A1,BCAP31	4	0	0	1	0.2	0	0	0	0
EIF2AK2	9	MAPK13,MAPK12,MAPK11,MAPK14,STRBP,EIF2S1,NFKBIA,NFE2L2,IRF1	6	1	0.111111	0	0	2	0.222222	0	0
ATF6	4	PSEN1,PSEN2,DDIT3,ATP2A2	4	0	0	0	0	0	0	0	0
ERO1LB	4	PDIA6,PDIA4,ERP29,P4HB	2	1	0.25	1	0.25	0	0	0	0
UFD1L	1	VCP	1	0	0	0	0	0	0	0	0
SUMF1	5	ARSB,GNS,ARSG,ARSA,IDS	2	0	0	1	0.2	2	0.4	0	0
WWP1	16	EGFR,ERBB4,KDR,PDGFRA,NTRK1,KIT,SCNN1G,FGFR2,FGFR4,FGFR3,MET,RET,IGF1R,ERBB3,CSF1R,FLT1	13	0	0	2	0.125	1	0.0625	0	0
TRAF6	46	TNFRSF1A,IL1R2,IL1R1,ECSIT,MAPK1,MAPK3,MAP3K7,MAP3K1,MAPK8,MAPK10,MAPK9,IKBKB,EGFR,ERBB4,RELA,NFKB1,KDR,PDGFRA,IRF7,IRAK4,IRAK1,RIPK1,CHUK,RIPK2,MAVS,NTRK1,NGFR,IKBKG,MAPK13,MAPK12,MAPK11,MAPK14,NFKB2,KIT,FGFR2,FGFR4,FGFR3,MAP2K4,MET,RET,IGF1R,ERBB3,CSF1R,FLT1,IRF5,ZFP110	34	1	0.0217391	5	0.108696	6	0.130435	0	0
EPN1	18	EGFR,ERBB4,KDR,PDGFRA,NTRK1,KIT,CLTC,SLC6A3,FGFR2,FGFR4,FGFR3,MET,RET,IGF1R,ERBB3,CSF1R,FLT1,ZBTB16	16	0	0	1	0.0555556	1	0.0555556	0	0
SH3GLB2	15	EGFR,ERBB4,KDR,PDGFRA,NTRK1,KIT,FGFR2,FGFR4,FGFR3,MET,RET,IGF1R,ERBB3,CSF1R,FLT1	13	0	0	1	0.0666667	1	0.0666667	0	0
RAB11FIP2	3	EHD1,RAB11B,RAB11A	2	0	0	0	0	1	0.333333	0	0
HGS	2	STAM,STAM2	1	0	0	1	0.5	0	0	0	0
TSG101	6	AATF,SCNN1G,VPS37B,VPS37A,VPS37C,VPS28	3	1	0.166667	2	0.333333	0	0	0	0
VPS4A	5	RGD1566265,CHMP1B,CHMP1A,CHMP5,VTA1	2	0	0	3	0.6	0	0	0	0
RGD1566265	5	VPS4A,VTA1,VPS4B,CHMP2B,CHMP2A	2	0	0	1	0.2	2	0.4	0	0
CHMP1B	5	VPS4A,VTA1,VPS4B,CHMP2B,CHMP2A	2	0	0	1	0.2	2	0.4	0	0
CHMP5	2	VPS4A,VPS4B	0	0	0	1	0.5	1	0.5	0	0
DYNC1LI2	6	RAB7A,TUBAL3,TUBA1C,TUBA4A,TUBA3A,TUBA8	2	0	0	0	0	4	0.666667	0	0
RPS6KB1	14	COASY,EIF4B,AKT1,MTOR,AKT2,AKT3,RBX1,PDPK1,PPP2R1A,PPP2CA,PPP2CB,PPP2R1B,RPS6,CSNK2B	8	0	0	3	0.214286	3	0.214286	0	0
STK11	10	PRKAB2,PRKAG1,PRKAG3,PRKAG2,PRKAA1,PRKAA2,PRKAB1,ADIPOR1,ADIPOR2,LEPR	6	0	0	1	0.1	3	0.3	0	0
FADD	6	TNFRSF1A,FAS,CASP8,TNFRSF10B,CFLAR,MYD88	4	0	0	1	0.166667	1	0.166667	0	0
CASP7	6	CASP9,CASP8,BIRC3,BIRC2,XIAP,DFFA	5	0	0	1	0.166667	0	0	0	0
PRKAR1A	4	PDE3B,PDE3A,BAD,LIPE	2	0	0	2	0.5	0	0	0	0
BIRC3	9	CASP3,CASP9,CASP7,RELA,NFKB1,ELK1,RIPK2,NFKB2,CASP6	4	1	0.111111	2	0.222222	1	0.111111	1	0.111111
TPM3	4	KRAS,HRAS,TNNT2,ACTC1	1	0	0	0	0	3	0.75	0	0
SFRP5	25	WNT2,WNT7A,WNT2B,WNT11,WNT1,WNT3,WNT5B,WNT9A,WNT8A,WNT8B,WNT3A,WNT9B,WNT7B,WNT10B,WNT6,WNT10A,WNT5A,WNT4,FZD9,FZD3,FZD6,FZD5,FZD1,FZD2,FZD4	20	0	0	0	0	5	0.2	0	0
CHD8	1	CTNNB1	0	0	0	0	0	1	1	0	0
CTBP1	5	NOS1,LEF1,TCF3,TCF7,TCF7L2	5	0	0	0	0	0	0	0	0
APC	9	AXIN2,AXIN1,DVL3,DVL1,TBL1X,TBL1XR1,PTPN13,CTNNB1,ARHGEF4	7	0	0	0	0	2	0.222222	0	0
CSNK1D	8	GLI3,GLI1,GLI2,GJA1,PER1,PER2,PER3,AKAP9	4	0	0	0	0	3	0.375	1	0.125
BMP4	7	GLI3,GLI1,GLI2,CHRD,NOG,BMPR2,AMHR2	6	0	0	0	0	0	0	1	0.142857
BMP6	7	GLI3,GLI1,GLI2,CHRD,NOG,BMPR2,AMHR2	6	0	0	0	0	0	0	1	0.142857
BMP7	7	GLI3,GLI1,GLI2,CHRD,NOG,BMPR2,AMHR2	6	0	0	0	0	0	0	1	0.142857
SMAD5	5	BMPR1B,BMPR1A,SMAD7,SMAD6,SMAD4	4	0	0	1	0.2	0	0	0	0
SMAD7	9	TNF,SMURF2,SMAD5,IFNG,JUN,SMAD3,SMAD2,SMAD1,SMAD9	6	0	0	2	0.222222	1	0.111111	0	0
ZFYVE16	2	SMAD3,SMAD2	2	0	0	0	0	0	0	0	0
IFNG	10	MAPK1,MAPK3,SMAD7,SMAD6,IFNGR1,IFNGR2,PSME3,PSME2,PSME1,IFNAR1	8	1	0.1	1	0.1	0	0	0	0
EFNA3	10	EPHA1,RASA1,FYN,EPHA7,EPHA6,EPHA3,EPHA4,EPHA2,EPHA8,EPHA5	9	0	0	1	0.1	0	0	0	0
EFNA2	10	EPHA1,RASA1,FYN,EPHA7,EPHA6,EPHA3,EPHA4,EPHA2,EPHA8,EPHA5	9	0	0	1	0.1	0	0	0	0
EPHA1	8	EFNA3,EFNA2,EFNA5,EFNA4,EFNA1,ABL1,RASA1,NGEF	6	0	0	2	0.25	0	0	0	0
PLXNB3	9	RAC1,RAC2,SEMA4B,SEMA4F,SEMA4C,SEMA4D,SEMA4A,SEMA4G,ARHGEF12	8	0	0	1	0.111111	0	0	0	0
LIMK2	10	PAK4,PAK1,PAK2,PAK3,PAK6,PAK7,ROCK2,ROCK1,CFL1,CFL2	8	0	0	0	0	2	0.2	0	0
NTNG1	1	LRRC4C	1	0	0	0	0	0	0	0	0
SEMA4F	2	PLXNB3,PLXNB2	0	0	0	1	0.5	1	0.5	0	0
KDR	47	PLCG1,PLCG2,PIK3CA,PIK3CD,PIK3CB,PIK3R1,PIK3R2,PIK3R3,SRC,VEGFC,FIGF,CBLB,NEDD4,NEDD4L,CBLC,WWP1,SMURF2,TRAF6,MDM2,RNF41,EPN1,EPN3,EPN2,EPS15,SH3KBP1,SH3GL2,SH3GLB1,SH3GLB2,SH3GL3,SH3GL1,VEGFA,HGF,IGF1,PDGFB,PDGFA,EGF,PDGFD,PDGFC,VEGFB,PGF,PXN,PTK2,CDC42,SH2D2A,SHC2,SHC3,SHC1	36	1	0.0212766	5	0.106383	5	0.106383	0	0
ZYX	6	ACTN3,ACTG1,ACTB,ACTN2,ACTN4,ACTN1	2	0	0	2	0.333333	2	0.333333	0	0
PARVA	3	ILK,ACTG1,ACTB	2	0	0	1	0.333333	0	0	0	0
ITGB7	12	SRC,CSK,PRKCA,PRKCG,PRKCB,ACTG1,ACTB,MADCAM1,PTK2,CAV1,CAV3,CAV2	8	0	0	2	0.166667	2	0.166667	0	0
RELN	1	ITGB1	0	0	0	0	0	1	1	0	0
SPP1	12	NFKB1,ITGB1,ITGB5,ITGB3,IRF7,ETS2,LEF1,JUN,USF1,USF2,ETV4,ETS1	6	0	0	1	0.0833333	5	0.416667	0	0
VTN	4	ITGB1,ITGB5,ITGB3,ITGB8	3	0	0	0	0	1	0.25	0	0
CD80	3	IRF3,CD28,CTLA4	2	0	0	0	0	1	0.333333	0	0
RT1-BA	7	RT1-DOB,RT1-DOA,RT1-DA,RT1-DB1,RT1-DMA,RT1-BB,CD4	2	3	0.428571	1	0.142857	1	0.142857	0	0
RT1-DOB	7	RT1-BA,RT1-DOA,RT1-DA,RT1-DB1,RT1-DMA,RT1-BB,CD4	2	3	0.428571	1	0.142857	1	0.142857	0	0
RT1-N1	29	RT1-A2,RT1-CL,RT1-A3,RT1-CE2,RT1-CE4,RT1-CE10,RT1-CE3,RT1-CE16,RT1-EC2,RT1-M3-1,RT1-N3,RT1-M2,RT1-S3,RT1-M4,RT1-CE12,RT1-CE1,RT1-CE5,RT1-T24-1,RT1-M6-2,RT1-CE7,RT1-T18,RT1-M10-1,TAPBP,CD8A,CD8B,KLRD1,KLRC2,KIR3DL1,KLRC3	9	8	0.275862	8	0.275862	4	0.137931	0	0
RT1-A2	29	RT1-N1,RT1-CL,RT1-A3,RT1-CE2,RT1-CE4,RT1-CE10,RT1-CE3,RT1-CE16,RT1-EC2,RT1-M3-1,RT1-N3,RT1-M2,RT1-S3,RT1-M4,RT1-CE12,RT1-CE1,RT1-CE5,RT1-T24-1,RT1-M6-2,RT1-CE7,RT1-T18,RT1-M10-1,TAPBP,CD8A,CD8B,KLRD1,KLRC2,KIR3DL1,KLRC3	9	8	0.275862	8	0.275862	4	0.137931	0	0
RT1-CL	29	RT1-N1,RT1-A2,RT1-A3,RT1-CE2,RT1-CE4,RT1-CE10,RT1-CE3,RT1-CE16,RT1-EC2,RT1-M3-1,RT1-N3,RT1-M2,RT1-S3,RT1-M4,RT1-CE12,RT1-CE1,RT1-CE5,RT1-T24-1,RT1-M6-2,RT1-CE7,RT1-T18,RT1-M10-1,TAPBP,CD8A,CD8B,KLRD1,KLRC2,KIR3DL1,KLRC3	9	8	0.275862	8	0.275862	4	0.137931	0	0
RT1-A3	29	RT1-N1,RT1-A2,RT1-CL,RT1-CE2,RT1-CE4,RT1-CE10,RT1-CE3,RT1-CE16,RT1-EC2,RT1-M3-1,RT1-N3,RT1-M2,RT1-S3,RT1-M4,RT1-CE12,RT1-CE1,RT1-CE5,RT1-T24-1,RT1-M6-2,RT1-CE7,RT1-T18,RT1-M10-1,TAPBP,CD8A,CD8B,KLRD1,KLRC2,KIR3DL1,KLRC3	9	8	0.275862	8	0.275862	4	0.137931	0	0
RT1-CE2	29	RT1-N1,RT1-A2,RT1-CL,RT1-A3,RT1-CE4,RT1-CE10,RT1-CE3,RT1-CE16,RT1-EC2,RT1-M3-1,RT1-N3,RT1-M2,RT1-S3,RT1-M4,RT1-CE12,RT1-CE1,RT1-CE5,RT1-T24-1,RT1-M6-2,RT1-CE7,RT1-T18,RT1-M10-1,TAPBP,CD8A,CD8B,KLRD1,KLRC2,KIR3DL1,KLRC3	9	8	0.275862	8	0.275862	4	0.137931	0	0
RT1-CE4	29	RT1-N1,RT1-A2,RT1-CL,RT1-A3,RT1-CE2,RT1-CE10,RT1-CE3,RT1-CE16,RT1-EC2,RT1-M3-1,RT1-N3,RT1-M2,RT1-S3,RT1-M4,RT1-CE12,RT1-CE1,RT1-CE5,RT1-T24-1,RT1-M6-2,RT1-CE7,RT1-T18,RT1-M10-1,TAPBP,CD8A,CD8B,KLRD1,KLRC2,KIR3DL1,KLRC3	9	8	0.275862	8	0.275862	4	0.137931	0	0
RT1-CE10	29	RT1-N1,RT1-A2,RT1-CL,RT1-A3,RT1-CE2,RT1-CE4,RT1-CE3,RT1-CE16,RT1-EC2,RT1-M3-1,RT1-N3,RT1-M2,RT1-S3,RT1-M4,RT1-CE12,RT1-CE1,RT1-CE5,RT1-T24-1,RT1-M6-2,RT1-CE7,RT1-T18,RT1-M10-1,TAPBP,CD8A,CD8B,KLRD1,KLRC2,KIR3DL1,KLRC3	9	8	0.275862	8	0.275862	4	0.137931	0	0
RT1-CE3	29	RT1-N1,RT1-A2,RT1-CL,RT1-A3,RT1-CE2,RT1-CE4,RT1-CE10,RT1-CE16,RT1-EC2,RT1-M3-1,RT1-N3,RT1-M2,RT1-S3,RT1-M4,RT1-CE12,RT1-CE1,RT1-CE5,RT1-T24-1,RT1-M6-2,RT1-CE7,RT1-T18,RT1-M10-1,TAPBP,CD8A,CD8B,KLRD1,KLRC2,KIR3DL1,KLRC3	9	8	0.275862	8	0.275862	4	0.137931	0	0
RT1-CE16	29	RT1-N1,RT1-A2,RT1-CL,RT1-A3,RT1-CE2,RT1-CE4,RT1-CE10,RT1-CE3,RT1-EC2,RT1-M3-1,RT1-N3,RT1-M2,RT1-S3,RT1-M4,RT1-CE12,RT1-CE1,RT1-CE5,RT1-T24-1,RT1-M6-2,RT1-CE7,RT1-T18,RT1-M10-1,TAPBP,CD8A,CD8B,KLRD1,KLRC2,KIR3DL1,KLRC3	9	8	0.275862	8	0.275862	4	0.137931	0	0
ICOSLG	1	ICOS	1	0	0	0	0	0	0	0	0
NRXN3	4	NLGN1,NLGN2,NLGN3,CASK	3	0	0	0	0	1	0.25	0	0
NRXN2	4	NLGN1,NLGN2,NLGN3,CASK	3	0	0	0	0	1	0.25	0	0
ALCAM	1	CD6	1	0	0	0	0	0	0	0	0
PTPRM	2	CTNNB1,CTNND1	1	0	0	0	0	1	0.5	0	0
PTPRF	9	IRS2,INSR,CTNNB1,SHC2,SHC3,SHC1,IRS1,IRS4,IRS3	6	0	0	1	0.111111	2	0.222222	0	0
PTPRJ	1	CTNND1	1	0	0	0	0	0	0	0	0
ACTN3	16	PIP4K2A,PIP4K2C,PIP4K2B,PIP5K1B,PIP5K1A,ZYX,VCL,CTNNA2,CTNNA1,ACTG1,ACTB,PIKFYVE,LMO7,SSX2IP,MAGI2,MAGI3	10	0	0	3	0.1875	3	0.1875	0	0
ACTB	78	PIP5K1B,PLD1,PLD2,PRKCD,PRKCA,PRKCG,PRKCB,PRKCE,PRKCH,PRKCQ,ZYX,VCL,PARVA,VASP,PARVB,PARVG,ITGB7,MYLPF,MYL7,MYL9,MYL2,MYL12B,ITGB1,ITGB4,ITGB5,ITGB3,ITGB6,ITGB8,PXN,MLLT4,ACTN3,CTNNA2,CTNNA1,RHOA,RSA-14-44,WAS,WASL,IQGAP1,TJP1,MYH13,EZR,MSN,ARHGAP10,DYNLL1,P2RX7,NCALD,CLIC4,CFL1,CFL2,ACTN2,ACTN4,ACTN1,TJP2,MYH11,MYH3,MYH8,MYH9,MYH1,MYH6,MYH7,MYH15,MYH14,MYH4,MYH2,MYH10,TJP3,ARPC3,ARPC5L,ARPC4,ARP…	46	2	0.025641	9	0.115385	21	0.269231	0	0
CDH1	1	CTNNB1	0	0	0	0	0	1	1	0	0
CSNK2A1	4	DVL3,DVL1,OCLN,CTNNB1	2	0	0	0	0	2	0.5	0	0
PVRL4	6	SRC,PVRL1,PVRL3,PVRL2,MLLT4,PARD3	4	1	0.166667	1	0.166667	0	0	0	0
PPP2R2D	12	RELA,NFKB1,PRKCZ,PRKCI,IRAK4,IRAK1,STAT1,STAT2,MAPK13,MAPK12,MAPK11,MAPK14	9	1	0.0833333	0	0	2	0.166667	0	0
MYH13	5	ACTG1,ACTB,RHOA,RSA-14-44,CGN	3	0	0	1	0.2	1	0.2	0	0
LPAR1	3	GNAI3,GNAI1,GNAI2	2	0	0	0	0	1	0.333333	0	0
THBD	3	F2,JUN,PROC	0	2	0.666667	0	0	1	0.333333	0	0
SERPINA5	1	F2	0	1	1	0	0	0	0	0	0
A2M	9	F2,PLG,NFKB1,STAT5A,STAT1,STAT5B,CEBPA,CEBPB,CEBPD	3	4	0.444444	2	0.222222	0	0	0	0
CTSL1	2	SP1,CD74	1	1	0.5	0	0	0	0	0	0
CTSS	1	CD74	0	1	1	0	0	0	0	0	0
CTSB	1	CD74	0	1	1	0	0	0	0	0	0
IRF7	10	TRAF6,SPP1,IRAK1,CHUK,IKBKE,ZBP1,TBK1,IFNA4,IFNA1,IFNB1	6	0	0	3	0.3	1	0.1	0	0
TLR4	5	NOS2,MYD88,CD14,LY96,TICAM2	4	0	0	0	0	1	0.2	0	0
NAIP5	1	CASP1	0	1	1	0	0	0	0	0	0
DDX58	6	MAVS,DHX58,TRIM25,CYLD,RNF125,ISG15	5	0	0	1	0.166667	0	0	0	0
IFIH1	4	MAVS,DHX58,RNF125,DAK	3	0	0	0	0	1	0.25	0	0
ISG15	1	DDX58	0	0	0	1	1	0	0	0	0
IKBKE	3	IRF7,IRF3,ZBP1	1	0	0	1	0.333333	1	0.333333	0	0
IL9R	12	JAK2,JAK3,CBLB,CBLC,JAK1,PTPN6,SOCS1,SOCS7,SOCS4,SOCS5,SOCS2,SOCS3	6	0	0	2	0.166667	4	0.333333	0	0
IL11RA1	12	JAK2,JAK3,CBLB,CBLC,JAK1,PTPN6,SOCS1,SOCS7,SOCS4,SOCS5,SOCS2,SOCS3	6	0	0	2	0.166667	4	0.333333	0	0
IL6ST	12	JAK2,JAK3,CBLB,CBLC,JAK1,PTPN6,SOCS1,SOCS7,SOCS4,SOCS5,SOCS2,SOCS3	6	0	0	2	0.166667	4	0.333333	0	0
IL2RB	12	JAK2,JAK3,CBLB,CBLC,JAK1,PTPN6,SOCS1,SOCS7,SOCS4,SOCS5,SOCS2,SOCS3	6	0	0	2	0.166667	4	0.333333	0	0
IL7R	12	JAK2,JAK3,CBLB,CBLC,JAK1,PTPN6,SOCS1,SOCS7,SOCS4,SOCS5,SOCS2,SOCS3	6	0	0	2	0.166667	4	0.333333	0	0
IL22RA2	12	JAK2,JAK3,CBLB,CBLC,JAK1,PTPN6,SOCS1,SOCS7,SOCS4,SOCS5,SOCS2,SOCS3	6	0	0	2	0.166667	4	0.333333	0	0
STAT5A	40	CYP2C12,EGFR,ERBB4,JAK2,JAK3,A2M,JAK1,CISH,IRF9,EP300,CREBBP,PIAS1,PIAS4,PIAS2,PIAS3,SOCS1,SOCS7,SOCS4,SOCS5,SOCS2,SOCS3,BCL2L1,BCR,ABL1,FLT3,KIT,NEUROG3,CSN2,WAP,COPS2,SPIN2A,PIM1,MYC,CCND3,CCND1,CCND2,PIM2,ESR1,RLN1,ESR2	28	2	0.05	4	0.1	6	0.15	0	0
STAT5B	36	CYP2C12,ADH1,EGFR,ERBB4,JAK2,JAK3,A2M,JAK1,CISH,IRF9,EP300,CREBBP,PIAS1,PIAS4,PIAS2,PIAS3,SOCS1,SOCS7,SOCS4,SOCS5,SOCS2,SOCS3,BCL2L1,BCR,ABL1,FLT3,KIT,PIM1,MYC,CCND3,CCND1,CCND2,PIM2,ESR1,ESR2,INS1	25	2	0.0555556	4	0.111111	5	0.138889	0	0
SOCS1	48	JAK2,JAK3,IL9R,IL11RA1,IL6ST,IL2RB,IL7R,IL22RA2,JAK1,STAT5A,STAT1,STAT3,STAT5B,STAT2,STAT6,STAT4,IFNGR1,IFNGR2,IRS2,INSR,LEPR,IL5RA,IL10RA,IL2RG,IL13RA2,CSF2RB,IL12RB1,IL12RB2,CRLF2,EPOR,IL3RA,PRLR,GHR,IL13RA1,IL2RA,IFNAR1,CSF3R,IL10RB,IL20RA,IL21R,OSMR,CNTFR,IL22RA1,MPL,LIFR,IRS1,IRS4,IRS3	32	3	0.0625	9	0.1875	4	0.0833333	0	0
SOCS2	48	JAK2,JAK3,IL9R,IL11RA1,IL6ST,IL2RB,IL7R,IL22RA2,JAK1,STAT5A,STAT1,STAT3,STAT5B,STAT2,STAT6,STAT4,IFNGR1,IFNGR2,IRS2,INSR,LEPR,IL5RA,IL10RA,IL2RG,IL13RA2,CSF2RB,IL12RB1,IL12RB2,CRLF2,EPOR,IL3RA,PRLR,GHR,IL13RA1,IL2RA,IFNAR1,CSF3R,IL10RB,IL20RA,IL21R,OSMR,CNTFR,IL22RA1,MPL,LIFR,IRS1,IRS4,IRS3	32	3	0.0625	9	0.1875	4	0.0833333	0	0
STAM	4	JAK2,JAK3,HGS,JAK1	2	0	0	1	0.25	1	0.25	0	0
CD48	1	CD244	1	0	0	0	0	0	0	0	0
WASF1	9	RAC1,RAC2,ARPC3,ARPC5L,ARPC4,ARPC2,ARPC5,ARPC1B,ARPC1A	5	1	0.111111	0	0	3	0.333333	0	0
THY1	2	ARHGAP5,ETS1	1	0	0	0	0	1	0.5	0	0
ESAM	20	CLDN16,CLDN6,CLDN9,CLDN10,CLDN23,CLDN19,CLDN2,CLDN14,CLDN8,CLDN17,CLDN15,CLDN4,CLDN22,CLDN18,CLDN1,CLDN3,CLDN5,CLDN7,CLDN11,OCLN	15	2	0.1	0	0	3	0.15	0	0
CRY2	2	FBXL3,CRY1	1	0	0	1	0.5	0	0	0	0
IRS2	29	PIK3CA,PIK3CD,PIK3CB,MAPK1,MAPK3,MAPK8,MAPK10,MAPK9,IKBKB,PIK3R1,PIK3R2,PIK3R3,MTOR,PRKCD,PRKCE,PTPRF,PRKCZ,CHUK,SOCS1,SOCS4,SOCS2,SOCS3,NTRK1,NTRK2,NTRK3,INSR,PTPN1,IKBKG,GRB2	24	0	0	4	0.137931	1	0.0344828	0	0
NGFR	28	PIK3CA,PIK3CD,PIK3CB,PIK3R1,PIK3R2,PIK3R3,TRAF6,RAC1,RHOA,RSA-14-44,IRAK4,IRAK1,RIPK2,NGF,BDNF,NTF4,NTF3,NGFRAP1,CDC42,ARHGDIA,ARHGDIB,PRDM4,MAGED1,ZFP110,IRAK3,IRAK2,SORT1,UBC	26	0	0	1	0.0357143	1	0.0357143	0	0
OLR1398	3	GNAL,ARRB2,ADRBK2	3	0	0	0	0	0	0	0	0
OLR1436	3	GNAL,ARRB2,ADRBK2	3	0	0	0	0	0	0	0	0
OLR1583	3	GNAL,ARRB2,ADRBK2	3	0	0	0	0	0	0	0	0
OLR3	3	GNAL,ARRB2,ADRBK2	3	0	0	0	0	0	0	0	0
OLR93	3	GNAL,ARRB2,ADRBK2	3	0	0	0	0	0	0	0	0
OLR143	3	GNAL,ARRB2,ADRBK2	3	0	0	0	0	0	0	0	0
OLR246	3	GNAL,ARRB2,ADRBK2	3	0	0	0	0	0	0	0	0
OLR384	3	GNAL,ARRB2,ADRBK2	3	0	0	0	0	0	0	0	0
OLR390	3	GNAL,ARRB2,ADRBK2	3	0	0	0	0	0	0	0	0
OLR724	3	GNAL,ARRB2,ADRBK2	3	0	0	0	0	0	0	0	0
OLR921	3	GNAL,ARRB2,ADRBK2	3	0	0	0	0	0	0	0	0
OLR527	3	GNAL,ARRB2,ADRBK2	3	0	0	0	0	0	0	0	0
OLR348	3	GNAL,ARRB2,ADRBK2	3	0	0	0	0	0	0	0	0
OLR322	3	GNAL,ARRB2,ADRBK2	3	0	0	0	0	0	0	0	0
OLR7	3	GNAL,ARRB2,ADRBK2	3	0	0	0	0	0	0	0	0
OLR1352	3	GNAL,ARRB2,ADRBK2	3	0	0	0	0	0	0	0	0
OLR760	3	GNAL,ARRB2,ADRBK2	3	0	0	0	0	0	0	0	0
OLR964	3	GNAL,ARRB2,ADRBK2	3	0	0	0	0	0	0	0	0
OLR1064	3	GNAL,ARRB2,ADRBK2	3	0	0	0	0	0	0	0	0
GUCA1B	6	GUCY2D,GUCY2F,GUCY2E,CNGB1,CNGA3,CNGA4	6	0	0	0	0	0	0	0	0
ITGAM	9	PIK3CA,PIK3CD,PIK3CB,PIK3R1,PIK3R2,PIK3R3,CSK,C3,PTGS2	9	0	0	0	0	0	0	0	0
ITGA1	1	CSK	1	0	0	0	0	0	0	0	0
ITGB2	11	PIK3CA,PIK3CD,PIK3CB,PIK3R1,PIK3R2,PIK3R3,CSK,C3,P2RX7,PTGS2,ICAM1	9	1	0.0909091	0	0	1	0.0909091	0	0
ITGA4	2	CSK,MADCAM1	2	0	0	0	0	0	0	0	0
ITGAE	1	CSK	1	0	0	0	0	0	0	0	0
FGD3	2	GNG12,CDC42	1	0	0	0	0	1	0.5	0	0
TRIP10	3	THRB,RHOQ,SLC2A4	2	0	0	0	0	1	0.333333	0	0
PPP1R3D	14	GYS2,GYS1,AKT1,AKT2,AKT3,PHKB,CALM1,CALM3,CALML3,CALM2,PHKG2,PHKG1,PHKA1,PHKA2	8	0	0	2	0.142857	4	0.285714	0	0
PRKAB2	13	PCK2,PCK1,STK11,STAT3,CAMKK1,CAMKK2,G6PC,SLC2A4,ACACB,ACACA,AGRP,NPY,SLC2A1	7	1	0.0769231	2	0.153846	3	0.230769	0	0
SREBF1	12	PKLR,HK1,HK2,HK3,PRKCZ,PRKCI,CEBPA,SP1,GCK,FASN,ACACB,ACACA	8	1	0.0833333	0	0	3	0.25	0	0
TNFRSF1B	4	TRAF2,TNF,LTA,DAXX	4	0	0	0	0	0	0	0	0
PPARA	46	EHHADH,ACADM,DUT,GOT1,GSTP1,PLA2G2A,EPHX1,CYP1B1,MAPK1,HSPA1A,HSPA1B,MYL2,ADIPOR1,ADIPOR2,LEPR,THRB,REN,SMAD4,UCP1,HMGCS1,FAT1,ACOT2,RIMBP2,HADHA,CPT1B,CPT1A,CPT1C,LPL,MLYCD,ACACB,NRIP1,RXRG,HSD11B1,DBI,RBP2,ACOX2,CYP8B1,HSD17B4,HMGCS2,UCP3,RXRA,CD36,THRA,CROT,PDK4,RETN	28	3	0.0652174	7	0.152174	7	0.152174	1	0.0217391
FOXA2	1	PDX1	1	0	0	0	0	0	0	0	0
NR3C2	15	KRAS,SCNN1G,SCNN1B,SCNN1A,SGK1,FXYD4,ATP1A1,ATP1A2,ATP1A3,ATP1B2,ATP1B3,ATP1B1,ATP1A4,FXYD2,ATP1B4	12	0	0	1	0.0666667	2	0.133333	0	0
SOD1	13	PPP3CC,PPP3CA,PPP3CB,PPP3R1,PPP3R2,CHP2,CHP,ELK1,BCL2,PRNP,TOMM40,DERL1,NEFL	11	1	0.0769231	0	0	1	0.0769231	0	0
BAD	22	PRKACA,PRKACB,PRKX,AKT1,AKT2,AKT3,CYCS,PRKAR2B,PRKAR1A,PRKAR2A,PPP3CC,PPP3CA,PPP3CB,PPP3R1,PPP3R2,CHP2,CHP,MAP2K1,RAF1,BCL2L1,SNCA,CYCT	14	1	0.0454545	3	0.136364	4	0.181818	0	0
FCGR3A	8	PRKCB,FCER1G,CD247,MAPK13,MAPK12,MAPK11,MAPK14,PTGS2	7	0	0	0	0	1	0.125	0	0
HSPB1	5	MAPKAPK5,MAPKAPK2,MAPKAPK3,RELA,NFKB1	4	0	0	0	0	1	0.2	0	0
IFIT1LB	1	EIF3E	1	0	0	0	0	0	0	0	0
IFIT1	1	EIF3E	1	0	0	0	0	0	0	0	0
FLT3	11	PIK3CA,PIK3CD,PIK3CB,PIK3R1,PIK3R2,PIK3R3,STAT5A,STAT3,STAT5B,CEBPA,GRB2	9	0	0	2	0.181818	0	0	0	0
CKS2	1	SKP2	0	0	0	1	1	0	0	0	0
PML	2	JUP,CCNA1	0	0	0	0	0	1	0.5	1	0.5
DAPK1	2	MAPK1,MAPK3	2	0	0	0	0	0	0	0	0
SKP2	3	CKS2,CKS1B,CDKN1B	2	0	0	1	0.333333	0	0	0	0
DYNLL1	27	PFKP,PFKM,MTR,NOS1,ACTG1,ACTB,GPHN,ALDOA,LDHA,PARD3,MTA1,CACNB1,GLUL,MDH1,VIM,GLUD1,TUBB2B,MAP1LC3B,DYNC1H1,MASTL,DLG4,DNM3,GRIN2A,DNM2,CLIP2,GRIN3A,UBE2K	21	1	0.037037	2	0.0740741	2	0.0740741	1	0.037037
FXYD7	2	ATP1A1,ATP1B1	2	0	0	0	0	0	0	0	0
PSMC3IP	1	NR3C1	1	0	0	0	0	0	0	0	0
KCNA2	2	KCNAB1,CTTN	1	0	0	0	0	1	0.5	0	0
SCNN1G	5	NEDD4L,WWP1,TSG101,NR3C2,UBE2I	2	0	0	3	0.6	0	0	0	0
KCNAB2	3	PRKCZ,SQSTM1,SLC40A1	2	1	0.333333	0	0	0	0	0	0
RPH3AL	1	RAB3A	1	0	0	0	0	0	0	0	0
PAWR	2	DAPK3,WT1	2	0	0	0	0	0	0	0	0
NMU	2	NMUR1,NMUR2	2	0	0	0	0	0	0	0	0
STX3	3	SNAP25,STXBP1,STX17	3	0	0	0	0	0	0	0	0
2018-03-11	3	AP1M1,LIN7A,LIN7C	3	0	0	0	0	0	0	0	0
UBR5	1	PAIP2	0	0	0	1	1	0	0	0	0
PLK2	6	CIB1,VPS18,VPS16,VPS33A,VPS11,UBC	6	0	0	0	0	0	0	0	0
JUND	8	MAPK8,MAPK10,MAPK9,TH,VGF,CCNA2,NR4A1,TIMP1	3	0	0	0	0	5	0.625	0	0
CD79B	2	LYN,POU2F1	2	0	0	0	0	0	0	0	0
DDR1	2	TP53,JUN	0	0	0	0	0	2	1	0	0
UCP1	9	PPARA,CREB1,CEBPA,CEBPB,SP1,RARA,PPARG,ETS1,RARB	6	1	0.111111	1	0.111111	1	0.111111	0	0
TGM2	1	RARA	1	0	0	0	0	0	0	0	0
CAT	3	KYNU,HAAO,PPARG	3	0	0	0	0	0	0	0	0
NAP1L1	1	MYC	1	0	0	0	0	0	0	0	0
IGFBP5	2	JUN,PGR	1	0	0	0	0	1	0.5	0	0
IDH2	7	OGDHL,OGDH,IDH3A,IDH3G,IDH3B,ACO1,ACO2	5	0	0	1	0.142857	1	0.142857	0	0
GMPPB	3	PMM1,PMM2,GMDS	1	0	0	0	0	1	0.333333	1	0.333333
CYP2R1	1	CYP27B1	0	0	0	1	1	0	0	0	0
PPA1	43	ATP5G3,ATP6V0A2,ATP5C1,ATP6V1F,ATP6V1B2,ATP5I,ATP6V0C,ATP5G2,ATP5B,ATP5F1,ATP5O,ATP5E,ATP5D,ATP6V1G3,ATP6V0D1,TCIRG1,ATP6V0A4,ATP5G1,ATP6V1E1,ATP6V0A1,ATP6V1H,ATP6V0D2,ATP6V1G1,ATP6V0B,ATP6V1D,ATP6V1C1,ATP5L,ATP5HL1,ATP6V1B1,ATP6V1C2,RGD1565438,ATP6V1E2,ATP6V1G2,ATP6V0E2,ATP5H,ATP5A1,ATP6V1A,ATP6AP1,ATP6V0E1,ATP5J,ATP12A,ATP4A,ATP4B	36	0	0	7	0.162791	0	0	0	0
NUDT9	5	PRPS1,PRPS2,PRPS1L1,LOC314140,PGM1	4	0	0	1	0.2	0	0	0	0
PFAS	1	GART	1	0	0	0	0	0	0	0	0
CKMT2	1	GAMT	0	0	0	0	0	0	0	1	1
HYAL1	1	ARSB	0	0	0	1	1	0	0	0	0
EXT1	3	EXTL2,EXTL3,EXTL1	3	0	0	0	0	0	0	0	0
SYNJ2	30	PLCD1,PLCE1,PLCD4,PLCB1,PLCB4,PLCG1,PLCD3,PLCB3,PLCG2,PLCZ1,PLCB2,PIP4K2A,PIP4K2C,PIP4K2B,PTEN,PIK3CA,PIK3CD,PIK3CB,PIP5K1B,PIP5K1A,PIK3R1,PIK3R2,PIK3R3,PI4K2A,PI4K2B,PI4KA,PI4KB,PIK3C2G,PIK3C2B,PIK3C2A	22	2	0.0666667	4	0.133333	2	0.0666667	0	0
ISYNA1	4	IMPA2,IMPA1,INPP4B,INPP4A	3	0	0	1	0.25	0	0	0	0
PIGV	4	PIGN,PIGB,PIGM,PIGX	3	0	0	1	0.25	0	0	0	0
PIGA	1	PIGL	1	0	0	0	0	0	0	0	0
PIGQ	1	PIGL	1	0	0	0	0	0	0	0	0
CRLS1	4	CDIPT,CDS2,CDS1,PGS1	2	0	0	1	0.25	0	0	1	0.25
B3GALNT1	4	B3GALT5,A4GALT,GLA,NAGA	3	0	0	1	0.25	0	0	0	0
HAGH	2	GLO1,LDHD	0	0	0	1	0.5	1	0.5	0	0
MLYCD	3	ACAT1,ACAT2,PPARA	0	1	0.333333	1	0.333333	1	0.333333	0	0
PNPO	5	AOX3L1,AOX1,PDXK,PHOSPHO2,PDXP	3	0	0	1	0.2	1	0.2	0	0
PIGZ	3	RGD1306195,RASL2-9,RAN	1	0	0	2	0.666667	0	0	0	0
NOP10	1	DKC1	1	0	0	0	0	0	0	0	0
THOC7	1	THOC1	1	0	0	0	0	0	0	0	0
EIF1	10	EIF3B,EIF3A,EIF3F,EIF3C,EIF3G,EIF3E,EIF3H,EIF3D,EIF3I,EIF3J	10	0	0	0	0	0	0	0	0
GEMIN4	1	DDX20	1	0	0	0	0	0	0	0	0
GEMIN6	1	DDX20	1	0	0	0	0	0	0	0	0
NUP88	2	NUP214,XPO1	2	0	0	0	0	0	0	0	0
NUP133	2	NUP37,SEC13	2	0	0	0	0	0	0	0	0
STK3	1	CASP3	0	0	0	1	1	0	0	0	0
MAP4K2	1	TRAF2	1	0	0	0	0	0	0	0	0
TNFRSF9	1	TNFSF9	1	0	0	0	0	0	0	0	0
TNFRSF13B	1	TNFSF13	0	1	1	0	0	0	0	0	0
CXCR7	2	CXCL11,CXCL12	0	0	0	1	0.5	1	0.5	0	0
GSK3A	3	AKT1,AKT2,AKT3	0	0	0	1	0.333333	2	0.666667	0	0
F2RL1	10	PRSS1,PRSS2,GZMA,PRSS3,TRY4,CTSG,F2,MCPT8L3,MCPT8L2,PLG	4	4	0.4	0	0	2	0.2	0	0
ANAPC1	3	MAD2L1,MAD2L2,FZR1	3	0	0	0	0	0	0	0	0
BAI1	1	TP53	0	0	0	0	0	1	1	0	0
CCNG1	1	TP53	0	0	0	0	0	1	1	0	0
CTU2	1	CTU1	1	0	0	0	0	0	0	0	0
DNAJC10	2	HYOU1,SIL1	2	0	0	0	0	0	0	0	0
SAR1A	4	SEC13,SEC31B,SEC31A,PREB	4	0	0	0	0	0	0	0	0
FBXO6	1	RBX1	1	0	0	0	0	0	0	0	0
FBXO2	1	RBX1	1	0	0	0	0	0	0	0	0
UBE2D2	9	RBX1,DNAJB12,DNAJB1,DNAJC5G,DNAJC5B,DNAJA1,DNAJB2,DNAJC5,DNAJA2	8	0	0	1	0.111111	0	0	0	0
UBE2D4	9	RBX1,DNAJB12,DNAJB1,DNAJC5G,DNAJC5B,DNAJA1,DNAJB2,DNAJC5,DNAJA2	8	0	0	1	0.111111	0	0	0	0
UBE2D3	9	RBX1,DNAJB12,DNAJB1,DNAJC5G,DNAJC5B,DNAJA1,DNAJB2,DNAJC5,DNAJA2	8	0	0	1	0.111111	0	0	0	0
PDIA6	2	ERO1L,ERO1LB	0	0	0	1	0.5	1	0.5	0	0
VPS37C	1	TSG101	0	0	0	1	1	0	0	0	0
RILP	1	RAB7A	0	0	0	0	0	1	1	0	0
PPP2R5B	2	AXIN2,AXIN1	2	0	0	0	0	0	0	0	0
ABLIM3	2	RAC1,RAC2	2	0	0	0	0	0	0	0	0
SDC2	21	COL2A1,COL11A1,COL4A1,COL1A1,COL11A2,COL6A1,COL4A2,COL6A6,COL6A2,COL5A3,COL3A1,COL1A2,COL5A2,COL5A1,FN1,COMP,THBS4,THBS2,THBS1,TNC,TNR	8	1	0.047619	0	0	11	0.52381	1	0.047619
CD47	4	COMP,THBS4,THBS2,THBS1	2	0	0	0	0	2	0.5	0	0
TJP2	26	CTNNA2,CTNNA1,ACTG1,ACTB,TJP1,CLDN16,CLDN6,CLDN9,CLDN10,CLDN23,CLDN19,CLDN2,CLDN14,CLDN8,CLDN17,CLDN15,CLDN4,CLDN22,CLDN18,CLDN1,CLDN3,CLDN5,CLDN7,CLDN11,OCLN,CGN	20	2	0.0769231	1	0.0384615	3	0.115385	0	0
LLGL1	2	PRKCZ,PRKCI	2	0	0	0	0	0	0	0	0
FGA	1	F2	0	1	1	0	0	0	0	0	0
C5AR1	1	C5	1	0	0	0	0	0	0	0	0
RFX5	1	CIITA	1	0	0	0	0	0	0	0	0
RIPK3	1	ZBP1	1	0	0	0	0	0	0	0	0
SPRY2	2	SOS1,SOS2	1	0	0	0	0	1	0.5	0	0
FCGR2B	1	INPP5D	1	0	0	0	0	0	0	0	0
CD79A	1	LYN	1	0	0	0	0	0	0	0	0
MARCKSL1	2	PRKCD,PRKCE	2	0	0	0	0	0	0	0	0
CRY1	2	CRY2,FBXL3	1	0	0	1	0.5	0	0	0	0
MK1	3	ACTG1,ACTB,DIAPH2	2	0	0	1	0.333333	0	0	0	0
PFN2	4	ACTG1,ACTB,DIAPH2,GPHN	3	0	0	1	0.25	0	0	0	0
GSN	6	PIP4K2A,PIP4K2C,PIP4K2B,PIP5K1B,PIP5K1A,PIKFYVE	4	0	0	1	0.166667	1	0.166667	0	0
SCIN	6	PIP4K2A,PIP4K2C,PIP4K2B,PIP5K1B,PIP5K1A,PIKFYVE	4	0	0	1	0.166667	1	0.166667	0	0
NPY	7	PRKAB2,PRKAG1,PRKAG3,PRKAG2,PRKAA1,PRKAA2,PRKAB1	3	0	0	1	0.142857	3	0.428571	0	0
NAE1	1	APP	1	0	0	0	0	0	0	0	0
CLIP2	1	DYNLL1	0	0	0	1	1	0	0	0	0
CLASP2	1	CLIP1	1	0	0	0	0	0	0	0	0
SDCBP	2	NFASC,SDCBP2	1	0	0	0	0	1	0.5	0	0
NRIP1	1	PPARA	0	0	0	1	1	0	0	0	0
GRB14	1	INSR	1	0	0	0	0	0	0	0	0
ZNHIT3	1	THRB	1	0	0	0	0	0	0	0	0
TRIP4	1	THRB	1	0	0	0	0	0	0	0	0
KIF11	1	THRB	1	0	0	0	0	0	0	0	0
UTS2	1	UTS2R	1	0	0	0	0	0	0	0	0
TCEB3	1	CUL5	1	0	0	0	0	0	0	0	0
AAGAB	1	AP2A2	1	0	0	0	0	0	0	0	0
PAIP2	1	UBR5	0	0	0	1	1	0	0	0	0
SNCAIP	1	SNCA	1	0	0	0	0	0	0	0	0
SOD2	4	NFKB1,CREB1,JUN,SP1	3	0	0	0	0	1	0.25	0	0
SLC5A5	3	CREB1,JUN,PAX8	2	0	0	0	0	1	0.333333	0	0
FABP2	1	CEBPA	1	0	0	0	0	0	0	0	0
CHRNA3	2	POU3F1,SP1	2	0	0	0	0	0	0	0	0
GAL	1	JUN	0	0	0	0	0	1	1	0	0
ESPN	1	JUN	0	0	0	0	0	1	1	0	0
SEPW1	2	JUN,SP1	1	0	0	0	0	1	0.5	0	0
TFF3	1	JUN	0	0	0	0	0	1	1	0	0
SLC15A1	1	JUN	0	0	0	0	0	1	1	0	0
RPS14	2	USF1,USF2	2	0	0	0	0	0	0	0	0
DLK1	3	SP1,EGR1,SP3	3	0	0	0	0	0	0	0	0
SCARB1	2	SP1,SP3	2	0	0	0	0	0	0	0	0
CTSH	1	SP1	1	0	0	0	0	0	0	0	0
MUG1	1	NFIA	1	0	0	0	0	0	0	0	0
RGN	1	NFIA	1	0	0	0	0	0	0	0	0
GHRHR	1	RARA	1	0	0	0	0	0	0	0	0
NUDT6	1	EGR1	1	0	0	0	0	0	0	0	0
					0.0492412		0.135507		0.157599		0.0136013
