# Supplementary material for: “Dysfunctions” induced by Roux-en-Y gastric bypass surgery are concomitant with metabolic improvement independent of weight loss
Source: Cell Discov. 2020 Jan 28;6:4. doi: 10.1038/s41421-019-0138-2 (PMC6985254; doi:10.1038/s41421-019-0138-2)
Supplement: Supplementary file 4 — Supplementary Table S3 [file 41421_2019_138_MOESM4_ESM.xlsx]

## Sheet: Table S3
Table S3. Enriched KEGG pathways by members of each transitional group
		ID	Terms	Positive	Unchanged	Newly changed	Opposite	Positive_Overlap	Positive_p.value	Positive_p.adjust	Positive_Contain.genes	Unchanged_Overlap	Unchanged_p.value	Unchanged_p.adjust	Unchanged_Contain.genes	Newly_changed_Overlap	Newly_changed_p.value	Newly_changed_p.adjust	Newly_changed_Contain.genes	Opposite_Overlap	Opposite_p.value	Opposite_p.adjust	Opposite_Contain.genes
				Significant:2, Involved:1, Irrelevant:0
1. Metabolism	1.0 Global and overview maps	rno01100	Metabolic pathways	1	2	2	2	57	0.0103	0.0639	PHYKPL;RDH2AMY2;FBP2;SUCLG1;GGT1;PNLIPRP2;CYP3A62;HADHA;ACLY;AMY1A;DDC;GOT1;MDH1;ME1;PCCB;TK1;ACAT1;AMPD1;HK3;AMPD3;PC;GCLC;MAN2A1;GOT2;PIK3C2B;LIPG;CHKA;MAOA;BLVRB;NDUFAB1;TM7SF2;PANK1;GGT5;RDH16;GPAA1;CPOX;B4GALNT4;CYP2J3;ALG1;SUCLA2;MTHFD1L;ST6GALNAC6;AMY2A3;ACOX1;B4GALNT1;ALAS1;PLA2G4C;HSD17B2;BST1;NDUFV2;FUT1;UGDH;PLCB2;POLA2;FTCD;MGAT2;	161	0.0011084	0.0193353	CES1D;NDST2;IDH3A;CDS2;CYP27B1;NAT1;NAT2;BDH1;PCYT1A;ECHS1;B3GALT4;GCSH;COX8A;ATP5F1;DCXR;PLB1;DAD1;ACP1;AK2;ALDH1A1;AKR1B1;DHFR;ENO2;PAH;PRIM1;PLCD1;TPI1;RGN;ARSB;CYP3A18;HSD17B1;ALDH3A1;ALAS2;MAOB;CYP4A8;CYP4F6;IMPA2;AKR1B8;HSD17B6;UGT2B7;PIGQ;PFAS;COASY;ST6GALNAC1;GBE1;POLR2J;ADSS;OXSM;ISYNA1;GALNT2;ARG2;B3GNT6;SPR;CYP2C11;GPI;NDUFC2;POLD3;ART2B;UQCRC2;NDUFS8;CHKB;FAH;NDUFB8;MOCS2;ALG5;PDHA1;P…	195	7.1233e-05	0.00309007	COX7C;DGKQ;HADH;ACSL4;UGT1A6;ACSL3;LTC4S;SC5D;PAFAH1B3;FBP1;GNE;GALE;UPB1;MSMO1;CYP26A1;ACAA2;AGPAT4;GLS2;ACAA1A;ADH1;ALDOA;ALDOB;ALDOC;CBS;CKB;CKM;CYP2B1;GANC;GAPDH;B4GALT1;GUSB;HMGCS2;HMOX1;PGK1;PLA2G4A;PTGS1;SORD;TPH1;TBXAS1;SDS;HK1;HK2;TH;CYP2E1;PLD2;CYP17A1;ST6GAL1;COX6A2;ACADL;ACSL1;ALOX5;ACADVL;CYP51;PTGIS;ALPL;ASNS;KHK;DGKG;HMGCR;ACP5;PYGB;SGPL1;CYP2B3;GALK1;HLCS;NMNAT2;UPP1;UGP2;OGDHL;B3…	35	5.09227e-06	0.000455758	EBP;CS;SPHK1;EHHADH;ADH7;CDIPT;CES1C;G6PC;GLS;GAMT;AMACR;DGAT2;SCP2;UGT2B17;GCNT3;CHIT1;UGT2A3;PNP;CRYL1;GMDS;TYMS;QPRT;CYP2C6V1;MCCC1;UGT2B37;SRR;CMPK2;NTPCR;AMPD2;ST3GAL4;ISPD;EPHX2;GAPDHS;ST3GAL5;UGT2B35;
1. Metabolism	1.0 Global and overview maps	rno01200	Carbon metabolism	2	1	1	1	14	1.48e-05	0.000471	FBP2;SUCLG1;HADHA;GOT1;MDH1;ME1;PCCB;ACAT1;HK3;PC;GOT2;ESD;ME2;SUCLA2;	14	0.243216	0.527058	IDH3A;ECHS1;GCSH;CAT;ENO2;TPI1;RGN;GPI;PDHA1;PRPS1;HAO1;IDH2;SUCLG2;GLYCTK;	23	0.0144536	0.082517	ALDOA;ALDOB;ALDOC;GAPDH;PGK1;SDS;HK1;HK2;FBP1;OGDHL;PSAT1;MCEE;ACSS1;ALDOART2;SHMT2;HIBCH;PSPH;ACAT2;ACSS2;SDSL;TKFC;TKT;TALDO1;	2	0.0884582	0.216062	CS;EHHADH;
1. Metabolism	1.0 Global and overview maps	rno01212	Fatty acid metabolism	1	1	2	1	3	0.102	0.272	HADHA;ACAT1;ACOX1;	3	0.787549	0.915336	ECHS1;OXSM;ACSL5;	18	2.94008e-06	0.000447269	HADH;ACSL4;ACSL3;ACAA2;ELOVL6;ACAA1A;SCD;ACADL;ACSL1;ACADVL;CPT1B;PPT1;ACAT2;HACD4;ACAA1B;FASN;SIMILARFADS1;	1	0.152441	0.31729	EHHADH;
1. Metabolism	1.0 Global and overview maps	rno01230	Biosynthesis of amino acids	1	1	2	1	3	0.287	0.477	GOT1;PC;GOT2;	7	0.556951	0.821695	IDH3A;ENO2;PAH;TPI1;ARG2;PRPS1;IDH2;	17	0.004275	0.044745	ALDOA;ALDOB;ALDOC;CBS;GAPDH;PGK1;SDS;PSAT1;ALDOART2;SHMT2;PYCRL;PSPH;SDSL;ALDH18A1;PYCR2;TKT;TALDO1;	1	0.284647	0.421089	CS;
1. Metabolism	1.1 Carbohydrate metabolism	rno00010	Glycolysis / Gluconeogenesis	1	1	2	1	2	0.198	0.408	FBP2;HK3;	8	0.235401	0.527058	ENO2;TPI1;ALDH3A1;GPI;PDHA1;LDHC;ADH4;ALDH3B1;	16	0.0042666	0.044745	ADH1;ALDOA;ALDOB;ALDOC;GAPDH;PGK1;HK1;HK2;FBP1;ACSS1;ALDOART2;ACSS2;GALM;PCK1;ALDH9A1;ALDH3A2;	3	0.0120946	0.098406	ADH7;G6PC;GAPDHS;
1. Metabolism	1.1 Carbohydrate metabolism	rno00020	Citrate cycle (TCA cycle)	2	1	1	1	5	0.000696	0.00866	SUCLG1;ACLY;MDH1;PC;SUCLA2;	4	0.227443	0.527058	IDH3A;PDHA1;IDH2;SUCLG2;	2	0.761235	0.870812	OGDHL;PCK1;	1	0.0692514	0.2066	CS;
1. Metabolism	1.1 Carbohydrate metabolism	rno00040	Pentose and glucuronate interconversions	1	1	1	2	1	0.279	0.47	UGDH;	6	0.028087	0.172225	DCXR;AKR1B1;AKR1B8;UGT2B7;AKR1B10;UGT2B10;	5	0.142075	0.354061	UGT1A6;GUSB;SORD;UGP2;UGT1A2;	6	9.9282e-08	1.77715e-05	UGT2B17;UGT2A3;CRYL1;UGT2B37;ISPD;UGT2B35;
1. Metabolism	1.1 Carbohydrate metabolism	rno00051	Fructose and mannose metabolism	1	1	2	1	2	0.131	0.307	FBP2;HK3;	7	0.0275842	0.172225	AKR1B1;TPI1;AKR1B8;AKR1B10;FPGT;GMPPB;PFKFB4;	11	0.00258361	0.0324502	ALDOA;ALDOB;ALDOC;SORD;HK1;HK2;FBP1;KHK;ALDOART2;PMM1;TKFC;	2	0.01268	0.0986836	G6PC;GMDS;
1. Metabolism	1.1 Carbohydrate metabolism	rno00052	Galactose metabolism	1	1	2	0	1	0.084	0.247	HK3;	3	0.369427	0.674418	AKR1B1;AKR1B8;AKR1B10;	10	0.00040235	0.00842252	GALE;GANC;B4GALT1;HK1;HK2;GALK1;UGP2;GALT;GALM;GAA;	/	/	/	/
1. Metabolism	1.1 Carbohydrate metabolism	rno00053	Ascorbate and aldarate metabolism	1	1	1	2	1	0.182	0.384	UGDH;	3	0.192363	0.50758	RGN;UGT2B7;UGT2B10;	4	0.123233	0.336033	UGT1A6;UGT1A2;ALDH9A1;ALDH3A2;	4	9.69543e-06	0.000578494	UGT2B17;UGT2A3;UGT2B37;UGT2B35;
1. Metabolism	1.1 Carbohydrate metabolism	rno00500	Starch and sucrose metabolism	2	1	1	1	4	0.00047	0.00673	AMY2;AMY1A;HK3;AMY2A3;	4	0.186754	0.505523	GBE1;GPI;ENPP3;ENPP1;	8	0.00655646	0.0502129	GANC;HK1;HK2;PYGB;UGP2;GAA;PYGL;GYG1;	1	0.0436843	0.154718	G6PC;
1. Metabolism	1.1 Carbohydrate metabolism	rno00520	Amino sugar and nucleotide sugar metabolism	1	1	2	1	2	0.233	0.442	HK3;UGDH;	6	0.21864	0.527058	GPI;HEXA;AMDHD2;FPGT;CMAH;GMPPB;	14	0.000316219	0.0076379	GNE;GALE;HK1;HK2;GALK1;UGP2;HEXB;UAP1L1;GFPT1;GALT;PMM1;CYB5R1;CMAS;PGM3;	2	0.0268343	0.135358	CHIT1;GMDS;
1. Metabolism	1.1 Carbohydrate metabolism	rno00620	Pyruvate metabolism	2	1	1	0	5	0.00219	0.0232	MDH1;ME1;ACAT1;PC;ME2;	4	0.383028	0.691212	HAGH;GLO1;PDHA1;LDHC;	8	0.0410322	0.158669	ACSS1;LDHD;ACAT2;ACSS2;PCK1;ALDH9A1;ALDH3A2;GRHPR;	/	/	/	/
1. Metabolism	1.1 Carbohydrate metabolism	rno00640	Propanoate metabolism	2	1	1	1	5	0.000696	0.00866	SUCLG1;HADHA;PCCB;ACAT1;SUCLA2;	5	0.103391	0.364774	ECHS1;LDHC;SUCLG2;ABAT;MLYCD;	7	0.0318314	0.139653	MCEE;ACSS1;HIBCH;ACAT2;ACSS2;ACSS3;ECHDC1;	1	0.0692514	0.2066	EHHADH;
1. Metabolism	1.1 Carbohydrate metabolism	rno00650	Butanoate metabolism	2	1	1	1	4	0.00236	0.0235	HADHA;ACAT1;L2HGDH;OXCT2A;	3	0.31728	0.607476	BDH1;ECHS1;ABAT;	7	0.0135105	0.0793656	HADH;HMGCS2;HMGCS1;ACAT2;HMGCLL1;AACS;OXCT1;	1	0.0536843	0.174718	EHHADH;
1. Metabolism	1.2 Energy metabolism	rno00920	Sulfur metabolism	0	0	2	0	/	/	/	/	/	/	/	/	4	0.00281101	0.0339484	ETHE1;IMPAD1;SQRDL;SUOX;	/	/	/	/
1. Metabolism	1.3 Lipid metabolism	rno00071	Fatty acid degradation	1	1	2	2	3	0.0847	0.247	HADHA;ACAT1;ACOX1;	4	0.558406	0.821695	ECHS1;CYP4A8;ADH4;ACSL5;	16	2.03084e-05	0.00159421	HADH;ACSL4;ACSL3;ACAA2;ACAA1A;ADH1;ACADL;ACSL1;ACADVL;CPT1B;ECI1;CYP4A3;ACAT2;ACAA1B;ALDH9A1;ALDH3A2;	3	0.0038929	0.04099	EHHADH;ADH7;ECI2;
1. Metabolism	1.3 Lipid metabolism	rno00072	Synthesis and degradation of ketone bodies	2	1	2	0	2	0.00501	0.0406	ACAT1;OXCT2A;	1	0.301575	0.591841	BDH1;	5	0.000591852	0.0109318	HMGCS2;HMGCS1;ACAT2;HMGCLL1;OXCT1;	/	/	/	/
1. Metabolism	1.3 Lipid metabolism	rno00100	Steroid biosynthesis	1	1	2	1	1	0.156	0.351	TM7SF2;	3	0.147597	0.445631	CYP27B1;LIPA;CYP2R1;	10	4.27327e-06	0.000447269	SC5D;MSMO1;CYP51;SQLE;HSD17B7;FDFT1;NSDHL;DHCR7;LSS;SOAT1;	1	0.030143	0.136226	EBP;
1. Metabolism	1.3 Lipid metabolism	rno00120	Primary bile acid biosynthesis	1	1	1	2	1	0.117	0.287	CH25H;	1	0.537202	0.816189	SLC27A5;	3	0.14068	0.353389	CYP7B1;HSD17B4;CYP8B1;	2	0.00143212	0.0170899	AMACR;SCP2;
1. Metabolism	1.3 Lipid metabolism	rno00140	Steroid hormone biosynthesis	1	1	2	2	2	0.466	0.623	CYP3A62;HSD17B2;	8	0.327351	0.619206	CYP2D4;CYP3A18;HSD17B1;HSD17B6;UGT2B7;CYP2C11;UGT2B10;SRD5A2;	16	0.00465838	0.0471849	UGT1A6;CYP2B1;STS;CYP2E1;HSD11B2;CYP17A1;CYP7B1;CYP2B3;CYP2B21;CYP2B12;HSD17B7;HSD3B1;CYP2B2;HSD17B8;UGT1A2;CYP2B15;	6	5.06118e-05	0.0018119	SRD5A1;UGT2B17;UGT2A3;CYP2C6V1;UGT2B37;UGT2B35;
1. Metabolism	1.3 Lipid metabolism	rno00590	Arachidonic acid metabolism	1	1	2	1	5	0.0424	0.157	GGT1;GGT5;CYP2J3;GPX3;PLA2G4C;	9	0.220586	0.527058	PLB1;CYP4A8;CYP4F6;CYP2C11;PLA2G2A;PLA2G2D;LTA4H;CYP2U1;PLA2G12A;	20	9.65174e-05	0.00336739	LTC4S;CYP2B1;PLA2G4A;PTGS1;TBXAS1;CYP2E1;ALOX5;PTGIS;CYP2B3;CBR1;CYP2B21;CYP2B12;GPX7;CYP4A3;PLA2G4B;CYP2B2;CYP4F1;CYP2J4;CYP2B15;ALOX15;	3	0.0173643	0.119547	GPX2;CYP2C6V1;EPHX2;
1. Metabolism	1.4 Nucleotide metabolism	rno00230	Purine metabolism	1	2	1	1	3	0.859	0.874	AMPD1;AMPD3;POLA2;	31	0.000627721	0.0131403	AK2;PDE4B;PDE4D;PRIM1;GUCY1B3;PFAS;POLR2J;ADSS;ADCY8;POLD3;PDE3B;PRPS1;NUDT9;POLR3C;NT5C3A;ENTPD3;POLR2C;POLD4;IMPDH1;RRM2;PDE6D;POLR2A;POLR3K;ENPP3;NME6;ADCY10;FHIT;DCK;POLR2F;ENTPD6;ENPP1;	13	0.965172	0.990405	NPR2;GMPR;NPR1;PDE4C;POLE2;IMPDH2;HDDC3;NUDT5;NUDT16;ENTPD2;ADCY5;PDE2A;NME3;	3	0.206466	0.371442	PNP;NTPCR;AMPD2;
1. Metabolism	1.4 Nucleotide metabolism	rno00240	Pyrimidine metabolism	1	2	1	1	2	0.633	0.73	TK1;POLA2;	18	0.00236325	0.0322635	PRIM1;POLR2J;POLD3;POLR3C;NT5C3A;ENTPD3;POLR2C;POLD4;RRM2;POLR2A;POLR3K;DUT;ENPP3;NME6;DCK;POLR2F;ENTPD6;ENPP1;	5	0.97509	0.997323	UPB1;UPP1;POLE2;CDA;NME3;	3	0.0367757	0.147278	PNP;TYMS;CMPK2;
1. Metabolism	1.5 Amino acid metabolism	rno00280	Valine, leucine and isoleucine degradation	1	1	2	1	4	0.0429	0.157	HADHA;PCCB;ACAT1;OXCT2A;	4	0.688825	0.86893	ECHS1;MCCC2;ABAT;AGXT2;	17	4.61377e-05	0.00289744	HADH;ACAA2;ACAA1A;HMGCS2;MCEE;HMGCS1;HIBCH;ACAT2;HMGCLL1;ACSF3;ACAA1B;AOX1;HSD17B10;ALDH9A1;ALDH3A2;AACS;OXCT1;	2	0.038891	0.150811	EHHADH;MCCC1;
1. Metabolism	1.5 Amino acid metabolism	rno00360	Phenylalanine metabolism	2	1	1	0	4	0.000393	0.00624	DDC;GOT1;GOT2;MAOA;	4	0.0398855	0.223644	PAH;ALDH3A1;MAOB;ALDH3B1;	2	0.413928	0.600955	HPD;MIF;	/	/	/	/
1. Metabolism	1.5 Amino acid metabolism	rno00400	Phenylalanine, tyrosine and tryptophan biosynthesis	2	1	0	0	2	0.000934	0.0111	GOT1;GOT2;	1	0.133763	0.415857	PAH;	/	/	/	/	/	/	/	/
1. Metabolism	1.6 Metabolism of other amino acids	rno00430	Taurine and hypotaurine metabolism	2	1	0	0	2	0.00501	0.0406	GGT1;GGT5;	1	0.301575	0.591841	ADO;	/	/	/	/	/	/	/	/
1. Metabolism	1.6 Metabolism of other amino acids	rno00471	D-Glutamine and D-glutamate metabolism	0	1	1	2	/	/	/	/	1	0.0620182	0.282228	RGD1311756;	1	0.08308	0.265475	GLS2;	1	0.00121786	0.0156066	GLS;
1. Metabolism	1.6 Metabolism of other amino acids	rno00480	Glutathione metabolism	2	2	1	1	6	0.00442	0.0383	GGT1;GCLC;GPX4;GGT5;GSTA5;GPX3;	13	0.00231191	0.0322635	NEWGENE_620381;GSTO1;GSTP1;MGST3;GSTT2;MGST2;GSTA4;IDH2;RRM2;GSTA3;GSTM4;GSTM5;NAT8;	2	0.981183	1	GPX7;GSTO2;	1	0.193736	0.357513	GPX2;
1. Metabolism	1.8 Metabolism of cofactors and vitamins	rno00790	Folate biosynthesis	0	2	1	0	/	/	/	/	9	0.000166756	0.00436346	AKR1B1;DHFR;PAH;AKR1B8;SPR;MOCS2;AKR1B10;MOCOS;QDPR;	5	0.0925186	0.279335	TPH1;TH;ALPL;CBR1;GCH1;	/	/	/	/
1. Metabolism	1.8 Metabolism of cofactors and vitamins	rno00830	Retinol metabolism	1	1	1	2	5	0.0504	0.178	RDH2CYP3A62;RDH16;RDH5;LRAT;	10	0.16089	0.459926	ALDH1A1;CYP3A18;CYP4A8;HSD17B6;UGT2B7;CYP2C11;ADH4;ALDH1A7;UGT2B10;RDH7;	15	0.0187456	0.0997649	UGT1A6;CYP26A1;ADH1;CYP2B1;RETSAT;CYP2B3;CYP2B21;CYP2B12;CYP4A3;CYP2S1;RDH10;CYP2B2;UGT1A2;AOX1;CYP2B15;	6	7.33549e-05	0.00218842	ADH7;UGT2B17;UGT2A3;CYP2C6V1;UGT2B37;UGT2B35;
1. Metabolism	1.8 Metabolism of cofactors and vitamins	rno00860	Porphyrin and chlorophyll metabolism	1	1	1	2	3	0.0327	0.136	BLVRB;CPOX;ALAS1;	4	0.292517	0.581332	ALAS2;UGT2B7;UGT2B10;COX15;	5	0.245002	0.450179	UGT1A6;GUSB;HMOX1;UROD;UGT1A2;	4	9.85193e-05	0.00220437	UGT2B17;UGT2A3;UGT2B37;UGT2B35;
1. Metabolism	1.9 Metabolism of terpenoids and polyketides	rno00900	Terpenoid backbone biosynthesis	1	1	2	0	1	0.182	0.384	ACAT1;	3	0.192363	0.50758	ICMT;PCYOX1;DHDDS;	9	0.000109419	0.00343576	HMGCS2;HMGCR;HMGCS1;ACAT2;PMVK;MVD;MVK;FDPS;IDI1;	/	/	/	/
1. Metabolism	1.11 Xenobiotics biodegradation and metabolism	rno00980	Metabolism of xenobiotics by cytochrome P450	1	2	1	2	2	0.356	0.53	AKR7A3;GSTA5;	16	8.13386e-05	0.00295335	NEWGENE_620381;GSTO1;GSTP1;EPHX1;ALDH3A1;UGT2B7;MGST3;GSTT2;MGST2;ADH4;GSTA4;UGT2B10;ALDH3B1;GSTA3;GSTM4;GSTM5;	8	0.308385	0.509647	UGT1A6;AKR7A2;ADH1;CYP2E1;CBR1;CYP2S1;GSTO2;UGT1A2;	5	0.00015753	0.00256344	ADH7;UGT2B17;UGT2A3;UGT2B37;UGT2B35;
1. Metabolism	1.11 Xenobiotics biodegradation and metabolism	rno00982	Drug metabolism - cytochrome P450	1	2	1	2	2	0.356	0.53	MAOA;GSTA5;	17	2.13573e-05	0.0022354	NEWGENE_620381;GSTO1;GSTP1;FMO5;ALDH3A1;MAOB;UGT2B7;MGST3;GSTT2;MGST2;ADH4;GSTA4;UGT2B10;ALDH3B1;GSTA3;GSTM4;GSTM5;	7	0.454482	0.633567	UGT1A6;ADH1;CYP2E1;GSTO2;UGT1A2;AOX1;FMO3;	6	1.5721e-05	0.000703517	ADH7;FMO1;UGT2B17;UGT2A3;UGT2B37;UGT2B35;
1. Metabolism	1.11 Xenobiotics biodegradation and metabolism	rno00983	Drug metabolism - other enzymes	1	2	1	2	3	0.329	0.515	TK1;GSTA5;TPMT;	20	6.6196e-05	0.00295335	NEWGENE_620381;CES1D;GSTO1;NAT1;NAT2;CES2C;GSTP1;UGT2B7;MGST3;GSTT2;MGST2;GSTA4;UGT2B10;IMPDH1;RRM2;GSTA3;DUT;GSTM4;NME6;GSTM5;	11	0.298727	0.501924	UGT1A6;UPB1;GUSB;CYP2E1;UPP1;IMPDH2;GSTO2;CDA;UGT1A2;CES2H;NME3;	6	0.000122553	0.00237871	CES1C;CES2A;UGT2B17;UGT2A3;UGT2B37;UGT2B35;
3. Environmental Information Processing	3.2 Signal transduction	rno04022	cGMP-PKG signaling pathway	1	1	2	1	8	0.112	0.285	MYLK2;PPP3CC;OPRD1;ATP2A3;PPP1CB;ATP2B4;VDAC1;PLCB2;	9	0.976658	1	AKT1;GUCY1B3;ITPR1;ITPR3;ADCY8;IRS2;PDE3B;ATP2B3;BAD;	30	0.00560893	0.0492332	NPR2;ADRA2C;AGTR1A;CALM3;INS2;NPR1;PPP1CA;ADRB1;ADRA2A;AKT2;ADORA3;GNAI3;PLCB3;ADRA1D;AKT3;MYH7;ATP2B1;MYL9;RSA-14-44;KCNMB1;CREB3L3;CREB3L1;SRF;ADCY5;PLN;CACNA1S;GNA12;PDE2A;VDAC2;SLC25A4;	2	0.377251	0.499562	GTF2I;TRPC6;
3. Environmental Information Processing	3.2 Signal transduction	rno04072	Phospholipase D signaling pathway	1	1	2	1	6	0.253	0.457	FCER1A;AVPR2;RRAS;LPAR2;PLA2G4C;PLCB2;	6	0.995361	1	CYTH1;LPAR1;AKT1;ADCY8;PIP5K1A;PLPP1;	30	0.00116078	0.0182242	DGKQ;RALB;AGPAT4;AGTR1A;GRM4;INS2;PDGFRB;PLA2G4A;PLD2;AKT2;PDGFRA;MS4A2;FCER1G;MRAS;DGKG;PLCB3;HRAS;AKT3;RSA-14-44;PLA2G4B;AGPAT2;SHC2;GAB1;AGPAT1;ADCY5;DGKI;ARF6;GNA12;RALA;SOS2;	2	0.321682	0.450485	SPHK1;DNM2;
3. Environmental Information Processing	3.2 Signal transduction	rno04151	PI3K-Akt signaling pathway	1	1	2	1	10	0.457	0.614	IL6;IL4;OSM;LPAR2;CCND1;EREG;BCL2L11;GNG13;GNG5;ITGA7;	30	0.697496	0.869102	CDC37;LPAR1;FLT3;EFNA3;AKT1;NGFR;PPP2R2D;RELN;ITGA1;FGF1;SPP1;FGF9;YWHAQ;KDR;ITGB7;IL2RB;VTN;TLR4;IL7R;EIF4B;PPP2R5B;ITGA4;STK11;CDK2;GNB3;BAD;GNB2;RPS6KB1;IKBKB;EFNA2;	54	0.00484512	0.0475427	GNG4;GNG12;ITGA6;IL2;IL2RG;FGF21;SGK3;LAMC2;GNB1;IFNB1;INS2;ITGB1;JAK2;PDGFRB;PRLR;TGFA;TP53;BCL2L1;AKT2;PDGFRA;COMP;YWHAH;YWHAZ;FN1;ITGB4;COL4A1;AREG;THBS4;RPS6;HRAS;COL1A1;AKT3;COL6A1;LAMB3;COL9A1;COL4A2;RELA;CRTC2;ITGA10;ITGB6;CREB3L3;MDM2;ITGA5;COL6A2;CREB3L1;PCK1;COL9A2;PPP2R3A;YWHAG;PRKAA1;RBL2;COL1A2;SOS2;ANGPT1;	4	0.6463	0.696471	TNC;G6PC;GNG8;COL6A5;
3. Environmental Information Processing	3.3 Signaling molecules and interaction	rno04512	ECM-receptor interaction	1	1	2	1	2	0.456	0.614	AGRN;ITGA7;	7	0.456263	0.757588	RELN;ITGA1;SPP1;ITGB7;VTN;CD47;ITGA4;	20	5.97962e-05	0.00309007	ITGA6;GP1BB;LAMC2;ITGB1;COMP;FN1;ITGB4;COL4A1;THBS4;COL1A1;COL6A1;LAMB3;COL9A1;COL4A2;ITGA10;ITGB6;ITGA5;COL6A2;COL9A2;COL1A2;	2	0.0723451	0.212291	TNC;COL6A5;
3. Environmental Information Processing	3.3 Signaling molecules and interaction	rno04514	Cell adhesion molecules (CAMs)	2	2	1	1	15	7.41e-05	0.00193	RT1-EC2;RT1-M3-1;ICAM1;NECTIN3;RT1-S3;RT1-DA;RT1-DB1;RT1-CE12;RT1-CE1;RT1-CE5;RT1-BB;NRCAM;CLDN1;CNTNAP1;CLDN11;	28	0.000714733	0.0140266	NRXN3;NRXN2;RT1-N1;RT1-A2;RT1-CL;ITGAM;CD80;SDC2;ITGB7;NTNG1;PTPRM;ESAM;RT1-BA;RT1-A3;ITGB2;ITGA4;PTPRF;ICAM2;RT1-DOB;RT1-CE2;RT1-CE4;RT1-CE10;RT1-CE3;RT1-CE16;CD2;ICOSLG;ALCAM;CDH1;	18	0.478067	0.64984	VCAN;ITGA6;NLGN3;ITGB1;PTPRC;CD8B;CLDN9;RT1-DMA;CLDN8;CLDN15;CD22;CADM3;CADM1;SELPLG;RT1-M10-1;L1CAM;NEGR1;CDH2;	2	0.341569	0.472778	NCAM1;NRXN1;
4. Cellular Processes	4.1 Transport and catabolism	rno04144	Endocytosis	1	1	2	1	10	0.289	0.477	UBB;RT1-EC2;RT1-M3-1;HSPA1L;VPS37A;RT1-S3;RT1-CE12;RT1-CE1;RT1-CE5;ARPC5;	36	0.0221482	0.165584	CYTH1;BIN1;EPN1;STAMBP;RAB31;VPS4A;RT1-N1;RT1-A2;RT1-CL;IL2RB;TSG101;ARFGEF2;WASHC2C;WWP1;CHMP5;RAB11FIP2;VPS37C;RT1-A3;TRAF6;SH3GLB2;PML;VPS26A;RGD1566265;PIP5K1A;IQSEC3;RT1-CE2;RT1-CE4;RT1-CE10;RT1-CE3;RT1-CE16;STAM;ZFYVE16;ARFGAP3;HGS;CHMP1B;SRC;	46	0.00217453	0.0284501	CLTB;IL2RG;CBLB;PLD2;GRK2;PDGFRA;ARRB1;CAV1;WIPF3;CHMP3;ACAP1;ARPC3;CAV3;HRAS;RAB7A;TGFBR1;SNX5;RSA-14-44;ARPC4;CAPZB;LDLR;VPS26B;ARFGEF1;MDM2;KIF5A;ASAP1;RUFY1;EPN3;VPS4B;MVB12B;CHMP2B;RT1-M10-1;CAPZA2;LDLRAP1;PDCD6IP;ARPC1B;GRK5;GRK6;GRK4;HSPA2;TFRC;SMURF1;ARF5;ARF6;GRK1;RAB11A;	4	0.271616	0.415548	FOLR1;DNM2;AGAP1;EHD2;
4. Cellular Processes	4.1 Transport and catabolism	rno04145	Phagosome	1	2	1	0	9	0.0604	0.208	RT1-EC2;RT1-M3-1;RT1-S3;RT1-DA;RT1-DB1;RT1-CE12;RT1-CE1;RT1-CE5;RT1-BB;	34	1.77738e-05	0.0022354	RT1-N1;RT1-A2;RT1-CL;ITGAM;SCARB1;CTSL;RILP;CLEC4M;FCGR2B;MRC1;TLR4;ATP6V0A1;ATP6V1H;ATP6V0D2;ATP6V1C1;FCGR3A;RT1-BA;RT1-A3;ITGB2;SEC22B;RT1-DOB;ATP6V1G2;RT1-CE2;RT1-CE4;RT1-CE10;RT1-CE3;RT1-CE16;CTSS;HGS;STX12;SIMILARSEC61G;DYNC1LI2;ACTB;	16	0.787228	0.87796	OLR1;ITGB1;COMP;TUBB2B;THBS4;RT1-DMA;RAB7A;TUBA1C;TUBB6;ITGA5;TUBA4A;RT1-M10-1;TUBA3A;NCF4;TFRC;CYBA;	/	/	/	/
4. Cellular Processes	4.1 Transport and catabolism	rno04146	Peroxisome	1	1	1	2	2	0.567	0.692	ACOX1;PEX3;	13	0.0467446	0.237107	PRDX1;PEX6;CAT;SOD1;SOD2;PAOX;NUDT19;HAO1;IDH2;NUDT12;SLC27A2;MLYCD;ACSL5;	17	0.0101566	0.0637832	ACSL4;ACSL3;ACAA1A;ABCD3;ACSL1;PEX11G;PXMP2;PMVK;PEX11B;ABCD1;HMGCLL1;ACAA1B;ECH1;PEX10;HSD17B4;MVK;HACL1;	6	0.000132889	0.00237871	PRDX5;EHHADH;AMACR;SCP2;ECI2;EPHX2;
4. Cellular Processes	4.2 Cell growth and death	rno04216	Ferroptosis	2	1	1	0	5	0.00289	0.0276	SLC40A1;GCLC;SLC11A2;GPX4;ATG7;	1	0.937975	0.991554	ACSL5;	10	0.00827576	0.0541373	ACSL4;ACSL3;HMOX1;TP53;ACSL1;FTH1;SLC39A8;TFRC;ALOX15;VDAC2;	/	/	/	/
4. Cellular Processes	4.2 Cell growth and death	rno04217	Necroptosis	1	1	2	1	4	0.47	0.625	STAT1;CASP1;PLA2G4C;VDAC1;	17	0.11028	0.372345	CAMK2B;FAS;RIPK3;VPS4A;STAT5A;STAT5B;IFNG;FADD;TLR4;CHMP5;HIST1H2AN;RGD1566265;EIF2AK2;RBCK1;HIST1H2AK;CHMP1B;BIRC3;	25	0.00528568	0.0492332	SPATA2;IFNB1;JAK2;PLA2G4A;FTH1;HMGB1;TNFRSF1A;PYGB;CHMP3;STAT2;PARP2;CAPN2;H2AFY;PARP3;PLA2G4B;VPS4B;IL33;CHMP2B;TLR3;MAPK9;PYGL;ALOX15;SHARPIN;VDAC2;SLC25A4;	4	0.0304417	0.136226	IL1B;PPIA;PYCARD;CAPN1;
4. Cellular Processes	4.2 Cell growth and death	rno04218	Cellular senescence	2	1	1	1	15	0.000299	0.00571	CHEK2;PPP3CC;IL6;RT1-EC2;RT1-M3-1;CCNB1;PPP1CB;RT1-S3;RT1-CE12;RT1-CE1;RT1-CE5;RRAS;RASSF5;CCND1;VDAC1;	17	0.503521	0.786595	MAP2K6;CDC25A;AKT1;RT1-N1;RT1-A2;RT1-CL;ITPR1;ITPR3;RT1-A3;CDK2;RT1-CE2;RT1-CE4;RT1-CE10;RT1-CE3;RT1-CE16;HUS1;NBN;	24	0.182395	0.381814	CCNA2;CALM3;ETS1;IGFBP3;PPP1CA;TP53;CDKN2B;AKT2;MRAS;CAPN2;HRAS;AKT3;TGFBR1;MYBL2;RELA;MDM2;TRAF3IP2;LIN52;CCNB2;RT1-M10-1;RBL2;VDAC2;FOXO1;SLC25A4;	2	0.412553	0.512826	CAPN1;CCNA1;
4. Cellular Processes	4.3 Cellular community - eukaryotes	rno04510	Focal adhesion	1	1	2	1	4	0.805	0.841	MYLK2;PPP1CB;CCND1;ITGA7;	19	0.511523	0.795139	BRAF;ZYX;AKT1;RELN;ITGA1;SPP1;KDR;ITGB7;VTN;RAP1A;VAV3;VAV2;ITGA4;MYL12A;PARVA;BAD;BIRC3;ACTB;SRC;	46	9.48875e-07	0.000297947	ITGA6;RAP1B;LAMC2;ITGB1;JUN;PDGFRB;PPP1CA;VAV1;AKT2;PDGFRA;COMP;CAV1;FN1;ITGB4;MYL7;COL4A1;CAPN2;CAV3;THBS4;HRAS;FLNA;COL1A1;AKT3;PAK2;COL6A1;MYL9;RSA-14-44;LAMB3;COL9A1;VCL;COL4A2;ITGA10;ITGB6;SHC2;ITGA5;PXN;COL6A2;FLNC;COL9A2;PPP1R12C;MAPK9;CRK;ACTN1;COL1A2;CTNNB1;SOS2;	2	0.484819	0.57472	TNC;COL6A5;
5. Organismal Systems	5.1 Immune system	rno04062	Chemokine signaling pathway	1	1	2	1	8	0.169	0.365	CXCL2;CCL4;STAT1;NFKBIA;GNG13;GNG5;CXCL1;PLCB2;	23	0.100119	0.357242	BRAF;CCL28;CCR3;XCL1;CXCL3;AKT1;CXCL12;STAT5B;CCR7;ADCY8;RAP1A;VAV3;CCL20;VAV2;CCL25;PF4;ITK;GSK3A;GNB3;GNB2;SRC;IKBKB;CXCR3;	34	0.00209971	0.0284501	GNG4;GNG12;RAP1B;GNB1;JAK2;CXCL10;VAV1;AKT2;GRK2;ARRB1;CCL3;GNAI3;HCK;CCL12;CCL24;STAT2;PLCB3;HRAS;AKT3;RSA-14-44;CXCL11;RELA;SHC2;PXN;CCR10;CRK;GRK5;GRK6;GRK4;ADCY5;CCL26;GRK1;CCL5;SOS2;	1	0.700191	0.741622	GNG8;
5. Organismal Systems	5.1 Immune system	rno04612	Antigen processing and presentation	2	2	1	0	14	5.06e-08	3.62e-06	RT1-EC2;RT1-M3-1;HSPA1L;KLRD1;TAPBP;CD74;RT1-S3;RT1-DA;RT1-DB1;PSME2;RT1-CE12;RT1-CE1;RT1-CE5;RT1-BB;	16	0.00190811	0.0299574	RT1-N1;RT1-A2;RT1-CL;CTSL;IFNG;RT1-BA;RT1-A3;RFX5;RT1-DOB;RT1-CE2;RT1-CE4;RT1-CE10;RT1-CE3;RT1-CE16;CTSS;CTSB;	7	0.739062	0.850056	CD8B;RT1-DMA;KLRC2;RT1-M10-1;KLRC3;HSPA2;LGMN;	/	/	/	/
5. Organismal Systems	5.1 Immune system	rno04621	NOD-like receptor signaling pathway	2	1	1	1	13	0.000536	0.0073	CXCL2;TXNIP;GBP2;OAS1A;IL6;STAT1;CASP1;NFKBIA;PANX1;CARD9;CXCL1;VDAC1;PLCB2;	17	0.241639	0.527058	CXCL3;RIPK3;ITPR1;ITPR3;FADD;TLR4;IRF7;TRPM2;NAIP5;ANTXR2;TRAF6;IKBKE;RBCK1;CTSB;NLRP1B;BIRC3;IKBKB;	19	0.30671	0.509647	IFNB1;JUN;BCL2L1;CCL12;STAT2;IRF3;PLCB3;P2RX7;RSA-14-44;NAMPT;RELA;GSDMD;CAMP;NEK7;MAPK9;CYBA;CCL5;SHARPIN;VDAC2;	4	0.0478625	0.164758	IL1B;PYCARD;IL18;MEFV;
5. Organismal Systems	5.1 Immune system	rno04623	Cytosolic DNA-sensing pathway	1	1	1	2	4	0.0248	0.116	CCL4;IL6;CASP1;NFKBIA;	9	0.0215252	0.165584	TREX1;RIPK3;IRF7;DDX58;POLR3C;IKBKE;POLR3K;POLR2F;IKBKB;	6	0.357284	0.552283	IFNB1;CXCL10;IRF3;RELA;IL33;CCL5;	3	0.0038929	0.04099	IL1B;PYCARD;IL18;
5. Organismal Systems	5.1 Immune system	rno04625	C-type lectin receptor signaling pathway	2	1	1	1	9	0.00511	0.0406	PPP3CC;IL6;STAT1;CASP1;IL10;NFKBIA;NFKB2;RRAS;CARD9;	8	0.819631	0.922453	AKT1;ITPR1;ITPR3;CLEC4M;IKBKE;SIMILARSRC;IKBKB;	17	0.114751	0.327455	IL2;CBLB;CALM3;JUN;AKT2;FCER1G;MRAS;STAT2;HRAS;AKT3;RSA-14-44;MALT1;RELA;MDM2;CLEC4B2;CLEC1B;MAPK9;	2	0.190022	0.354312	IL1B;PYCARD;
5. Organismal Systems	5.1 Immune system	rno04659	Th17 cell differentiation	2	1	1	1	9	0.00208	0.0229	PPP3CC;IL6;STAT1;NFKBIA;IL4;IL27RA;RT1-DA;RT1-DB1;RT1-BB;	8	0.692356	0.86893	STAT5A;STAT5B;IL6ST;IFNG;IL2RB;RT1-BA;RT1-DOB;IKBKB;	15	0.12735	0.336033	IL2;IL2RG;JAK2;JUN;IL1RAP;CD3D;RT1-DMA;TGFBR1;CD3G;ZAP70;RELA;CD3E;FOXP3;RXRB;MAPK9;	1	0.385137	0.499562	IL1B;
5. Organismal Systems	5.1 Immune system	rno04672	Intestinal immune network for IgA production	2	2	1	0	7	4.95e-05	0.00142	IL6;IL10;IL4;TNFSF13;RT1-DA;RT1-DB1;RT1-BB;	11	0.000383475	0.00860081	TNFRSF13B;CCL28;CXCL12;PIGR;CD80;ITGB7;RT1-BA;ITGA4;CCL25;RT1-DOB;ICOSLG;	4	0.526617	0.69478	IL2;TNFRSF17;RT1-DMA;CCR10;	/	/	/	/
5. Organismal Systems	5.2 Endocrine system	rno03320	PPAR signaling pathway	1	1	2	1	3	0.321	0.514	FABP5;ME1;ACOX1;	14	0.0186289	0.156308	APOA5;UCP1;FABP2;APOA2;PPARA;CYP4A8;SLC27A6;AQP7;PLTP;PLIN5;SLC27A2;SLC27A5;FABP3;ACSL5;	19	0.00136174	0.0203612	ACSL4;ACSL3;OLR1;ACAA1A;APOC3;HMGCS2;SCD;ACADL;ACSL1;FABP6;CPT1B;CYP4A3;RXRB;PCK1;ANGPTL4;ACAA1B;NR1H3;SIMILARCYP8B1;	2	0.0998567	0.251751	EHHADH;SCP2;
5. Organismal Systems	5.2 Endocrine system	rno04910	Insulin signaling pathway	1	1	2	1	3	0.498	0.638	FBP2;HK3;PPP1CB;	16	0.206516	0.527058	BRAF;TRIP10;AKT1;SOCS1;PRKAR1A;IRS2;PDE3B;PTPRF;PHKB;PRKAB2;BAD;PPP1R3D;SREBF1;RPS6KB1;IKBKB;SOCS2;	28	0.00205985	0.0284501	CBLB;PPP1R3B;CALM3;INS2;PPP1CA;HK1;HK2;FBP1;SLC2A4;AKT2;PRKAG1;PYGB;RPS6;HRAS;AKT3;PPP1R3C;SHC2;PCK1;PRKAG2;MAPK9;FASN;CRK;PYGL;PRKAA1;PHKA2;FLOT2;FOXO1;SOS2;	1	0.542849	0.618917	G6PC;
5. Organismal Systems	5.2 Endocrine system	rno04917	Prolactin signaling pathway	1	1	2	1	3	0.254	0.457	STAT1;ESR2;CCND1;	6	0.644521	0.85754	AKT1;STAT5A;STAT5B;SOCS1;SRC;SOCS2;	16	0.0054602	0.0492332	INS2;JAK2;PRLR;TH;CYP17A1;AKT2;SLC2A2;HRAS;AKT3;GALT;SOCS6;RELA;SHC2;SOCS5;MAPK9;SOS2;	1	0.26313	0.409568	CGA;
5. Organismal Systems	5.2 Endocrine system	rno04920	Adipocytokine signaling pathway	1	1	2	1	1	0.485	0.625	NFKBIA;	9	0.23403	0.527058	TNFRSF1B;AKT1;NPY;PPARA;IRS2;STK11;PRKAB2;IKBKB;ACSL5;	18	0.00100653	0.0166343	ACSL4;ACSL3;JAK2;POMC;SLC2A1;SLC2A4;AKT2;ACSL1;PRKAG1;TNFRSF1A;CPT1B;AKT3;RELA;RXRB;PCK1;PRKAG2;MAPK9;PRKAA1;	1	0.36313	0.429568	G6PC;
5. Organismal Systems	5.2 Endocrine system	rno04926	Relaxin signaling pathway	1	1	2	1	4	0.448	0.613	NFKBIA;GNG13;GNG5;PLCB2;	6	0.97977	1	AKT1;ADCY8;MAP2K7;GNB3;GNB2;SRC;	28	0.000352853	0.00791399	GNG4;GNG12;INSL3;GNB1;JUN;AKT2;ARRB1;RLN1;GNAI3;RLN3;COL4A1;PLCB3;HRAS;COL1A1;AKT3;RXFP3;TGFBR1;COL4A2;RELA;SHC2;CREB3L3;CREB3L1;MAPK9;ADCY5;MMP9;COL3A1;COL1A2;SOS2;	1	0.511726	0.590961	GNG8;
5. Organismal Systems	5.3 Circulatory system	rno04261	Adrenergic signaling in cardiomyocytes	1	1	2	1	5	0.387	0.559	PPP1CB;CREM;ATP2B4;RPS6KA5;PLCB2;	8	0.967678	0.99951	TPM3;CACNG3;AKT1;CAMK2B;PPP2R2D;ADCY8;ATP2B3;PPP2R5B;	28	0.00334986	0.0379532	AGTR1A;CALM3;PPP1CA;SLC9A1;TNNT2;TPM1;TPM4;ADRB1;AKT2;CACNA2D1;GNAI3;SCN5A;ACTC1;PLCB3;ADRA1D;AKT3;MYH6;MYH7;ATP2B1;SCN1B;CREB3L3;CREB3L1;PPP2R3A;TPM2;ADCY5;PLN;CACNA1S;MYL4;	1	0.584905	0.650298	SCN7A;
5. Organismal Systems	5.4 Digestive system	rno04973	Carbohydrate digestion and absorption	2	1	1	1	5	0.000357	0.00602	AMY2;AMY1A;HK3;AMY2A3;PLCB2;	1	0.924998	0.984575	AKT1;	6	0.190907	0.394373	HK1;HK2;AKT2;SLC2A2;AKT3;SLC37A4;	1	0.744905	0.810298	G6PC;
5. Organismal Systems	5.4 Digestive system	rno04978	Mineral absorption	2	1	1	1	5	0.0033	0.0304	SLC40A1;MT1;SLC11A2;TRPM6;MT2A;	3	0.653186	0.865402	SLC31A1;SLC39A4;SLC46A1;	6	0.249842	0.450568	SLC26A3;HMOX1;ATP7A;FTH1;ATP2B1;STEAP1;	1	0.113321	0.27046	S100G;
6. Human Diseases	6.1 Cancers: Overview	rno05204	Chemical carcinogenesis	1	2	1	2	2	0.532	0.664	CYP3A62;GSTA5;	20	3.50659e-05	0.00275267	NEWGENE_620381;GSTO1;NAT1;NAT2;GSTP1;CYP3A18;EPHX1;ALDH3A1;UGT2B7;MGST3;CYP2C11;GSTT2;MGST2;ADH4;GSTA4;UGT2B10;ALDH3B1;GSTA3;GSTM4;GSTM5;	12	0.160841	0.360967	UGT1A6;ADH1;CYP2B1;CYP2E1;CYP2B3;CBR1;CYP2B21;CYP2B12;GSTO2;CYP2B2;UGT1A2;CYP2B15;	6	9.53941e-05	0.00220437	ADH7;UGT2B17;UGT2A3;CYP2C6V1;UGT2B37;UGT2B35;
6. Human Diseases	6.10 Infectious diseases: Parasitic	rno05140	Leishmaniasis	2	1	1	1	7	0.00238	0.0235	STAT1;IL10;NFKBIA;IL4;RT1-DA;RT1-DB1;RT1-BB;	10	0.0865814	0.331299	ITGAM;IFNG;TLR4;FCGR3A;RT1-BA;ITGB2;ITGA4;TRAF6;RT1-DOB;MARCKSL1;	8	0.442497	0.623626	PTPN6;ITGB1;JAK2;JUN;RT1-DMA;RELA;NCF4;CYBA;	1	0.236266	0.387997	IL1B;
6. Human Diseases	6.10 Infectious diseases: Parasitic	rno05143	African trypanosomiasis	2	1	1	1	4	0.0039	0.0348	IL6;IL10;ICAM1;PLCB2;	4	0.206768	0.527058	F2RL1;HBB;FAS;IFNG;	1	0.903179	0.958102	PLCB3;	2	0.00815612	0.0729972	IL1B;IL18;
6. Human Diseases	6.12 Drug resistance: Antineoplastic	rno01523	Antifolate resistance	1	1	1	2	3	0.0213	0.111	ABCC5;IL6;SLC19A1;	3	0.395452	0.701536	DHFR;SLC46A1;IKBKB;	3	0.523209	0.693197	ABCC3;SHMT2;RELA;	3	0.000740583	0.011047	FOLR1;IL1B;TYMS;
6. Human Diseases	6.12 Drug resistance: Antineoplastic	rno01524	Platinum drug resistance	1	2	1	0	2	0.514	0.647	BAK1;GSTA5;	21	6.25035e-06	0.00196261	NEWGENE_620381;GSTO1;SLC31A1;AKT1;GSTP1;FAS;CYCS;CASP3;FADD;MGST3;GSTT2;MGST2;GSTA4;TOP2B;MAP3K5;GSTA3;MSH3;GSTM4;GSTM5;BAD;BIRC3;	8	0.607996	0.745745	TP53;BCL2L1;ATP7A;AKT2;AKT3;XPA;GSTO2;MDM2;	/	/	/	/
6. Human Diseases	6.2 Cancers: Specific types	rno05215	Prostate cancer	1	1	2	0	2	0.671	0.746	NFKBIA;CCND1;	10	0.428919	0.735959	BRAF;AKT1;AR;GSTP1;ETV5;CDK2;CREBBP;BAD;SRD5A2;IKBKB;	20	0.00564457	0.0492332	IL1R2;TMPRSS2;INS2;PDGFRB;TGFA;TP53;AKT2;PDGFRA;HRAS;AKT3;NKX3-1;RELA;CREB3L3;MDM2;CREB3L1;INSRR;MMP9;CTNNB1;FOXO1;SOS2;	/	/	/	/
6. Human Diseases	6.3 Immune diseases	rno05310	Asthma	2	1	1	0	6	9.56e-06	0.000369	FCER1A;IL10;IL4;RT1-DA;RT1-DB1;RT1-BB;	3	0.21616	0.527058	RT1-BA;RT1-DOB;PRG2;	3	0.311796	0.509877	MS4A2;FCER1G;RT1-DMA;	/	/	/	/
6. Human Diseases	6.3 Immune diseases	rno05320	Autoimmune thyroid disease	2	2	1	1	12	3.35e-08	3.19e-06	GZMB;RT1-EC2;RT1-M3-1;IL10;IL4;RT1-S3;RT1-DA;RT1-DB1;RT1-CE12;RT1-CE1;RT1-CE5;RT1-BB;	13	0.00106757	0.0193353	FAS;RT1-N1;RT1-A2;RT1-CL;CD80;RT1-BA;RT1-A3;RT1-DOB;RT1-CE2;RT1-CE4;RT1-CE10;RT1-CE3;RT1-CE16;	4	0.81689	0.900012	IL2;TSHB;RT1-DMA;RT1-M10-1;	1	0.17288	0.34006	CGA;
6. Human Diseases	6.3 Immune diseases	rno05321	Inflammatory bowel disease (IBD)	2	1	1	1	7	0.000453	0.00673	IL6;STAT1;IL10;IL4;RT1-DA;RT1-DB1;RT1-BB;	5	0.473437	0.762379	IFNG;TLR4;RT1-BA;RT1-DOB;MAF;	6	0.467905	0.638791	IL2;IL2RG;JUN;RT1-DMA;RELA;FOXP3;	2	0.0352067	0.146558	IL1B;IL18;
6. Human Diseases	6.3 Immune diseases	rno05322	Systemic lupus erythematosus	2	1	1	1	8	0.00129	0.0148	SNRPB;IL10;RT1-DA;RT1-DB1;RT1-BB;C1QC;MCPT8L3;MCPT8L2;	10	0.16089	0.459926	C2;CD80;IFNG;TROVE2;FCGR3A;HIST1H2AN;RT1-BA;RT1-DOB;HIST1H4B;HIST1H2AK;	8	0.590734	0.734262	C9;C4A;C6;H2AFY;RT1-DMA;C1QA;ELANE;ACTN1;	1	0.27927	0.416578	C8G;
6. Human Diseases	6.3 Immune diseases	rno05330	Allograft rejection	2	2	1	0	12	1.16e-08	1.66e-06	GZMB;RT1-EC2;RT1-M3-1;IL10;IL4;RT1-S3;RT1-DA;RT1-DB1;RT1-CE12;RT1-CE1;RT1-CE5;RT1-BB;	14	0.000118012	0.00336872	FAS;RT1-N1;RT1-A2;RT1-CL;CD80;IFNG;RT1-BA;RT1-A3;RT1-DOB;RT1-CE2;RT1-CE4;RT1-CE10;RT1-CE3;RT1-CE16;	3	0.88197	0.950712	IL2;RT1-DMA;RT1-M10-1;	/	/	/	/
6. Human Diseases	6.3 Immune diseases	rno05332	Graft-versus-host disease	2	2	1	1	12	4.86e-09	1.39e-06	GZMB;IL6;RT1-EC2;RT1-M3-1;KLRD1;RT1-S3;RT1-DA;RT1-DB1;RT1-CE12;RT1-CE1;RT1-CE5;RT1-BB;	14	5.10367e-05	0.00295335	FAS;RT1-N1;RT1-A2;RT1-CL;CD80;IFNG;RT1-BA;RT1-A3;RT1-DOB;RT1-CE2;RT1-CE4;RT1-CE10;RT1-CE3;RT1-CE16;	3	0.848515	0.924148	IL2;RT1-DMA;RT1-M10-1;	1	0.13746	0.296482	IL1B;
6. Human Diseases	6.4 Neurodegenerative diseases	rno05016	Huntington's disease	1	2	1	0	5	0.581	0.692	NDUFAB1;DNAL1;NDUFV2;VDAC1;PLCB2;	30	0.0017825	0.0294581	RCOR1;COX8A;DNAH1;ATP5F1;SOD1;SOD2;UCP1;ITPR1;CYCS;CASP3;POLR2J;NDUFC2;UQCRC2;NDUFS8;NDUFB8;NDUFA8;NDUFB6;COX7A2L;NDUFA12;NRF1;NDUFA10L1;POLR2C;UQCRB;POLR2A;CREBBP;TGM2;NDUFV3;POLR2F;DCTN4;HDAC2;	15	0.915551	0.965675	COX7C;CLTB;DNAH9;TP53;COX6A2;PLCB3;HDAC1;CREB3L3;DNAI2;CREB3L1;NDUFA1;NDUFA4;VDAC2;COX4I2;SLC25A4;	/	/	/	/
6. Human Diseases	6.4 Neurodegenerative diseases	rno05020	Prion diseases	1	1	1	2	2	0.123	0.295	IL6;C1QC;	1	0.89102	0.970527	SOD1;	4	0.422374	0.604185	C9;C6;C1QA;CCL5;	3	0.00122063	0.0156066	IL1B;NCAM1;C8G;
6. Human Diseases	6.5 Substance dependence	rno05030	Cocaine addiction	1	1	2	0	3	0.0847	0.247	DDC;SLC18A1;MAOA;	1	0.965293	0.99951	MAOB;	12	0.00338436	0.0379532	CDK5;DRD2;GRIN2C;JUN;TH;SLC18A2;GNAI3;RGS9;RELA;CREB3L3;CREB3L1;ADCY5;	/	/	/	/
6. Human Diseases	6.6 Cardiovascular diseases	rno05410	Hypertrophic cardiomyopathy (HCM)	1	1	2	0	3	0.329	0.515	IL6;EMD;ITGA7;	8	0.4893	0.773974	TPM3;CACNG3;ITGA1;ITGB7;SGCG;ITGA4;PRKAB2;ACTB;	22	7.8728e-05	0.00309007	ITGA6;ITGB1;TNNT2;TPM1;TPM4;CACNA2D1;PRKAG1;ITGB4;ACTC1;MYH6;MYH7;SGCA;ITGA10;ITGB6;ITGA5;PRKAG2;SGCD;TPM2;LMNA;DES;PRKAA1;CACNA1S;	/	/	/	/
6. Human Diseases	6.6 Cardiovascular diseases	rno05412	Arrhythmogenic right ventricular cardiomyopathy (ARVC)	1	1	2	0	3	0.246	0.456	EMD;DSP;ITGA7;	7	0.473452	0.762379	CACNG3;ACTN3;ITGA1;ITGB7;SGCG;ITGA4;ACTB;	18	0.00068312	0.0119167	ITGA6;GJA1;ITGB1;CACNA2D1;ITGB4;ACTN2;SGCA;DSG2;ITGA10;ITGB6;ITGA5;SGCD;LMNA;DES;CACNA1S;JUP;CDH2;CTNNB1;	/	/	/	/
6. Human Diseases	6.6 Cardiovascular diseases	rno05414	Dilated cardiomyopathy (DCM)	1	1	2	0	2	0.601	0.713	EMD;ITGA7;	8	0.567205	0.821695	TPM3;CACNG3;ITGA1;ITGB7;ADCY8;SGCG;ITGA4;ACTB;	22	0.000221786	0.00580339	ITGA6;ITGB1;TNNT2;TPM1;TPM4;ADRB1;CACNA2D1;ITGB4;ACTC1;MYH6;MYH7;SGCA;ITGA10;ITGB6;ITGA5;SGCD;TPM2;LMNA;DES;ADCY5;PLN;CACNA1S;	/	/	/	/
6. Human Diseases	6.6 Cardiovascular diseases	rno05416	Viral myocarditis	2	2	1	0	11	6.16e-06	0.000294	RT1-EC2;RT1-M3-1;ICAM1;RT1-S3;RT1-DA;RT1-DB1;RT1-CE12;RT1-CE1;RT1-CE5;RT1-BB;CCND1;	18	8.46503e-05	0.00295335	RT1-N1;RT1-A2;RT1-CL;CYCS;CASP3;CD80;SGCG;RT1-BA;RT1-A3;ITGB2;RT1-DOB;RT1-CE2;RT1-CE4;RT1-CE10;RT1-CE3;RT1-CE16;ACTB;CXADR;	8	0.518459	0.689813	CAV1;RT1-DMA;MYH6;MYH7;SGCA;RT1-M10-1;SGCD;CD55;	/	/	/	/
6. Human Diseases	6.7 Endocrine and metabolic diseases	rno04931	Insulin resistance	1	1	2	0	3	0.322	0.514	IL6;NFKBIA;PPP1CB;	13	0.213838	0.527058	AKT1;PPARA;SLC27A6;IRS2;PTPRF;MLX;PRKAB2;SLC27A2;PPP1R3D;SREBF1;SLC27A5;RPS6KB1;IKBKB;	26	0.000126849	0.00362096	MLXIPL;PPP1R3B;INS2;PPP1CA;SLC2A1;SLC2A4;AKT2;SLC2A2;PRKAG1;TNFRSF1A;PYGB;CPT1B;AKT3;GFPT1;RELA;PPP1R3C;CRTC2;CREB3L3;CREB3L1;PCK1;PRKAG2;MAPK9;NR1H3;PYGL;PRKAA1;FOXO1;	/	/	/	/
6. Human Diseases	6.7 Endocrine and metabolic diseases	rno04932	Non-alcoholic fatty liver disease (NAFLD)	1	2	1	1	4	0.554	0.683	IL6;NDUFAB1;BCL2L11;NDUFV2;	25	0.00228772	0.0322635	COX8A;AKT1;FAS;CYCS;CASP3;PPARA;NDUFC2;UQCRC2;NDUFS8;IRS2;NDUFB8;NDUFA8;NDUFB6;COX7A2L;NDUFA12;NDUFA10L1;MLX;UQCRB;MAP3K5;GSK3A;CASP7;NDUFV3;PRKAB2;SREBF1;IKBKB;	18	0.34866	0.544672	COX7C;MLXIPL;INS2;JUN;CYP2E1;AKT2;COX6A2;PRKAG1;TNFRSF1A;AKT3;RELA;NDUFA1;PRKAG2;MAPK9;NR1H3;PRKAA1;NDUFA4;COX4I2;	1	0.576723	0.649267	IL1B;
6. Human Diseases	6.7 Endocrine and metabolic diseases	rno04940	Type I diabetes mellitus	2	2	1	1	10	4.25e-06	0.000243	GZMB;RT1-EC2;RT1-M3-1;RT1-S3;RT1-DA;RT1-DB1;RT1-CE12;RT1-CE1;RT1-CE5;RT1-BB;	15	0.000181412	0.00438181	FAS;RT1-N1;RT1-A2;RT1-CL;CD80;IFNG;PTPRN2;RT1-BA;RT1-A3;RT1-DOB;RT1-CE2;RT1-CE4;RT1-CE10;RT1-CE3;RT1-CE16;	7	0.413388	0.600955	IL2;PTPRN;INS2;CPE;RT1-DMA;RT1-M10-1;ICA1;	1	0.188489	0.354312	IL1B;
6. Human Diseases	6.8 Infectious diseases: Bacterial	rno05100	Bacterial invasion of epithelial cells	1	1	2	1	1	0.754	0.808	ARPC5;	7	0.54066	0.816189	WASF1;ARHGEF26;ELMO2;ACTB;CDH1;SEPT9;SRC;	19	0.000541384	0.0106247	CLTB;ITGB1;CAV1;FN1;HCLS1;ARPC3;CAV3;RSA-14-44;ARPC4;SEPT8;VCL;SHC2;ITGA5;PXN;GAB1;ARPC1B;CRK;CTTN;CTNNB1;	1	0.27927	0.416578	DNM2;
6. Human Diseases	6.8 Infectious diseases: Bacterial	rno05134	Legionellosis	2	1	1	1	8	0.000107	0.00255	CXCL2;IL6;EEF1A2;HSPA1L;CASP1;NFKBIA;NFKB2;CXCL1;	11	0.00915166	0.0990904	RAB1B;CXCL3;ITGAM;CYCS;CASP3;TLR4;NAIP5;ITGB2;SEC22B;SAR1A;CASP7;	3	0.916469	0.965675	RELA;HSPA2;BNIP3;	3	0.0065493	0.0617013	IL1B;PYCARD;IL18;
6. Human Diseases	6.8 Infectious diseases: Bacterial	rno05150	Staphylococcus aureus infection	2	1	1	0	7	0.000213	0.00436	IL10;ICAM1;RT1-DA;RT1-DB1;RT1-BB;C1QC;CFI;	10	0.00790874	0.0886909	C5AR1;CFH;C2;ITGAM;FCGR2B;FCGR3A;RT1-BA;ITGB2;RT1-DOB;PTAFR;	5	0.529578	0.695763	C4A;RT1-DMA;C1QA;SELPLG;MASP1;	/	/	/	/
6. Human Diseases	6.9 Infectious diseases: Viral	rno05166	HTLV-I infection	2	1	1	1	20	0.000358	0.00602	CHEK2;PPP3CC;IL6;RT1-EC2;RT1-M3-1;ICAM1;NFKBIA;CREM;RT1-S3;RT1-DA;RT1-DB1;NFKB2;RT1-CE12;RT1-CE1;RT1-CE5;RT1-BB;RRAS;CCND1;MSX1;VDAC1;	26	0.556887	0.821695	AKT1;APC;TSPO;RT1-N1;STAT5A;RT1-A2;RT1-CL;STAT5B;IL2RB;ADCY8;POLD3;RT1-BA;RT1-A3;ITGB2;ANAPC1;RGD1306195;POLD4;RT1-DOB;RT1-CE2;RT1-CE4;RT1-CE10;RT1-CE3;RT1-CE16;CREBBP;RASL2-9;IKBKB;	42	0.0252382	0.123825	IL2;MAP3K1;IL1R2;IL2RG;ETS1;JUN;PDGFRB;SLC2A1;TP53;WNT1;BCL2L1;CDKN2B;AKT2;PDGFRA;MRAS;TNFRSF1A;CD3D;FZD3;WNT5B;HRAS;AKT3;RT1-DMA;TGFBR1;MYBL2;POLE2;CD3G;ETS2;RELA;CRTC2;ATF1;CD3E;CCNB2;RT1-M10-1;SRF;FZD2;ADCY5;VDAC2;DVL1;FDPS;CTNNB1;WNT4;SLC25A4;	1	0.88038	0.895386	CDKN2C;
6. Human Diseases	6.9 Infectious diseases: Viral	rno05167	Kaposi's sarcoma-associated herpesvirus infection	2	1	1	1	19	1.03e-05	0.000369	CXCL2;BAK1;PPP3CC;UBB;IL6;RT1-EC2;RT1-M3-1;STAT1;ICAM1;NFKBIA;RT1-S3;RT1-CE12;RT1-CE1;RT1-CE5;CLEC2H;CCND1;GNG13;GNG5;CXCL1;	29	0.0123505	0.125098	MAP2K6;CCR3;CXCL3;AKT1;FAS;RT1-N1;RT1-A2;RT1-CL;IL6ST;ITPR1;CYCS;CASP3;ITPR3;FADD;IRF7;RT1-A3;MAP2K7;IKBKE;RT1-CE2;RT1-CE4;RT1-CE10;RT1-CE3;RT1-CE16;CREBBP;EIF2AK2;GNB3;GNB2;SRC;IKBKB;	20	0.719986	0.840262	GNG4;GNG12;CALM3;GNB1;IFNB1;JAK2;JUN;TP53;AKT2;TNFRSF1A;HCK;STAT2;IRF3;HRAS;AKT3;RELA;TLR3;RT1-M10-1;MAPK9;CTNNB1;	2	0.484819	0.57472	GNG8;CD200R1;
6. Human Diseases	6.9 Infectious diseases: Viral	rno05168	Herpes simplex infection	2	2	1	1	16	0.000194	0.00426	TAF9B;OAS1A;IL6;RT1-EC2;RT1-M3-1;STAT1;NFKBIA;PPP1CB;CD74;RT1-S3;RT1-DA;RT1-DB1;RT1-CE12;RT1-CE1;RT1-CE5;RT1-BB;	35	7.68083e-05	0.00295335	CSNK2A1;FAS;RT1-N1;RT1-A2;RT1-CL;CYCS;CASP3;IFNG;FADD;IRF7;IFIT1BL;SKP2;DDX58;RT1-BA;RT1-A3;TAF13;TRAF6;HCFC2;PML;USP7;CDK2;POLR2A;IKBKE;RT1-DOB;RT1-CE2;RT1-CE4;RT1-CE10;RT1-CE3;RT1-CE16;IFIH1;CREBBP;EIF2AK2;IFIT1;ALYREF;IKBKB;	21	0.535619	0.69786	POU2F3;IFNB1;JAK2;JUN;PPP1CA;TP53;TNFRSF1A;EIF2AK1;PER1;CCL12;PILRA;STAT2;IRF3;RT1-DMA;CFP;RELA;SRPK1;TLR3;RT1-M10-1;MAPK9;CCL5;	2	0.451047	0.545523	IL1B;GTF2I;
6. Human Diseases	6.9 Infectious diseases: Viral	rno05169	Epstein-Barr virus infection	1	2	1	1	12	0.0284	0.125	RT1-EC2;RT1-M3-1;HSPA1L;IL10;ICAM1;NFKBIA;RT1-S3;NFKB2;RT1-CE12;RT1-CE1;RT1-CE5;HDAC4;	38	0.00011284	0.00336872	MAP2K6;CSNK2A1;PSMC4;HSPB2;AKT1;HSPB1;RT1-N1;RT1-A2;RT1-CL;YWHAQ;IFNG;POLR2J;PSMD6;SKP2;DDX58;GTF2E2;RT1-A3;POLR3C;TRAF6;RGD1306195;ENTPD3;USP7;POLR2C;CDK2;POLR2A;MAP2K7;POLR3K;RT1-CE2;RT1-CE4;RT1-CE10;RT1-CE3;RT1-CE16;CREBBP;EIF2AK2;RASL2-9;POLR2F;IKBKB;HDAC2;	20	0.833854	0.9123	CCNA2;JUN;TP53;AKT2;YWHAH;YWHAZ;EIF2AK1;IRF3;AKT3;HDAC1;AKAP8L;RELA;MDM2;RBPJL;RT1-M10-1;MAPK9;YWHAG;HSPA2;ADRM1;PSMD4;	1	0.77585	0.800887	CCNA1;
