# Supplementary material for: “Dysfunctions” induced by Roux-en-Y gastric bypass surgery are concomitant with metabolic improvement independent of weight loss
Source: Cell Discov. 2020 Jan 28;6:4. doi: 10.1038/s41421-019-0138-2 (PMC6985254; doi:10.1038/s41421-019-0138-2)
Supplement: Supplementary file 5 — Supplementary Table S4 [file 41421_2019_138_MOESM5_ESM.xlsx]

## Sheet: Table S4
Table S4 Functional GeneSets displaying significant changes in RL following RYGB
GeneSets	P value adjusted by FDR
REACTOME_Cholesterol_biosynthesis	1.78e-15
REACTOME_Steroid_metabolism	2.34e-10
KEGG_Steroid_biosynthesis	5.88e-08
KEGG_Terpenoid_backbone_biosynthesis	2.28e-06
REACTOME_Transformation_of_lanosterol_to_cholesterol	2.67e-05
REACTOME_Metabolism_of_lipids_and_lipoproteins	3.21e-05
REACTOME_Muscle_contraction	3.21e-05
KEGG_Tight_junction	0.00808
REACTOME_Smooth_muscle_contraction	0.0271
Gene expression microarray data were obtained for RL tissues from GK-S-30 and GK-Sham-PF (each n=5). Significantly changed pathways were identified by enrichment analysis. We adopted GeneSets with biological functions in CP (canonical pathways from KEGG, BIOCARTA, and Reactome) of C2 (curated gene sets) in MSigDB, which contained 871 gene sets that were manually curated. Thresholds of significant…
